# Supplementary material for: (3E,5E)-3,5-Bis(2-chloro­benzyl­idene)-1-propyl­piperidin-4-one
Source: Acta Crystallogr Sect E Struct Rep Online. 2012 Dec 8;69(Pt 1):o63. doi: 10.1107/S1600536812049252 (PMC3588387; doi:10.1107/S1600536812049252)
Supplement: Supplementary file 1 [file e-69-00o63-sup1.cif]

##############################################################################
#                                                                            #
# This CIF contains the data in a paper accepted for publication in          #
# Acta Crystallographica Section E. It conforms to the requirements of       #
# Notes for Authors for Acta Crystallographica Section E, and has been       #
# peer reviewed under the auspices of the IUCr Commission on Journals.       #
#                                                                            #
# Full details of the Crystallographic Information File format               #
# are given in the paper "The Crystallographic Information File (CIF):       #
# a New Standard Archive File for Crystallography" by S. R. Hall, F. H.      #
# Allen and I. D. Brown [Acta Cryst. (1991), A47, 655-685].                  #
#                                                                            #
# The current version of the core CIF dictionary is obtainable from          #
# ftp://ftp.iucr.org/pub/cif_core.dic.                                       #
#                                                                            #
# Software is freely available for graphical display of the structure(s)     #
# in this CIF. For information consult the CIF software page                 #
# http://www.iucr.org/resources/cif/software.                                #
#                                                                            #
# This file may be used for bona fide research purposes within the           #
# scientific community so long as proper attribution is given to the journal # 
# article from which it was obtained.                                        #
#                                                                            #
##############################################################################
data_I
_audit_creation_method     SHELXL-97
_chemical_name_systematic
;
(3<i>E</i>,5<i>E</i>)-3,5-Bis(2-chlorobenzylidene)-1-propylpiperidin-4-one
;
_chemical_name_common     ?
_chemical_formula_moiety     'C22 H21 Cl2 N O'
_chemical_formula_sum     'C22 H21 Cl2 N O'
_chemical_formula_iupac     'C22 H21 Cl2 N O'
_chemical_formula_weight     386.30
_chemical_melting_point     ?
_symmetry_cell_setting     orthorhombic
_symmetry_space_group_name_H-M     'P c a 21'
_symmetry_space_group_name_Hall     'P 2c -2ac'
loop_
    _symmetry_equiv_pos_as_xyz
    'x, y, z'
    '-x, -y, z+1/2'
    'x+1/2, -y, z'
    '-x+1/2, y, z+1/2'
_cell_length_a     18.0123(15)
_cell_length_b     7.0128(6)
_cell_length_c     15.4364(13)
_cell_angle_alpha     90.00
_cell_angle_beta     90.00
_cell_angle_gamma     90.00
_cell_volume     1949.9(3)
_cell_formula_units_Z     4
_cell_measurement_reflns_used     4766
_cell_measurement_theta_min     5.24
_cell_measurement_theta_max     54.27
_cell_measurement_temperature     293(2)
_exptl_crystal_description     prismatic
_exptl_crystal_colour     green
_exptl_crystal_size_max     0.29
_exptl_crystal_size_mid     0.21
_exptl_crystal_size_min     0.11
_exptl_crystal_density_diffrn     1.316
_exptl_crystal_density_meas     ?
_exptl_crystal_density_method     'not measured'
_exptl_crystal_F_000     808
_exptl_absorpt_coefficient_mu     0.343
_exptl_absorpt_correction_type     multi-scan
_exptl_absorpt_process_details     '(SADABS; Bruker, 2002)'
_exptl_absorpt_correction_T_min     0.759
_exptl_absorpt_correction_T_max     1.000
_exptl_special_details     ?
_diffrn_ambient_temperature     293(2)
_diffrn_radiation_type     MoK\a
_diffrn_radiation_wavelength     0.71073
_diffrn_radiation_source     'fine-focus sealed tube'
_diffrn_radiation_monochromator     graphite
_diffrn_measurement_device_type     'Bruker SMART CCD area-detector'
_diffrn_measurement_method     '\f and \w scans'
_diffrn_detector_area_resol_mean     ?
_diffrn_reflns_number     11133
_diffrn_reflns_av_R_equivalents     0.0306
_diffrn_reflns_av_sigmaI/netI     0.0299
_diffrn_reflns_theta_min     2.26
_diffrn_reflns_theta_max     26.00
_diffrn_reflns_theta_full     26.00
_diffrn_measured_fraction_theta_max     1.000
_diffrn_measured_fraction_theta_full     1.000
_diffrn_reflns_limit_h_min     -21
_diffrn_reflns_limit_h_max     22
_diffrn_reflns_limit_k_min     -6
_diffrn_reflns_limit_k_max     8
_diffrn_reflns_limit_l_min     -19
_diffrn_reflns_limit_l_max     19
_diffrn_standards_number     ?
_diffrn_standards_interval_count     ?
_diffrn_standards_interval_time     ?
_diffrn_standards_decay_%     ?
_refine_special_details
;
Refinement of <i>F</i>^2^ against ALL reflections. The weighted <i>R</i>-factor
<i>wR</i> and goodness of fit <i>S</i> are based on <i>F</i>^2^, conventional
<i>R</i>-factors <i>R</i> are based on <i>F</i>, with <i>F</i> set to zero for
negative <i>F</i>^2^. The threshold expression of <i>F</i>^2^ >
\s(<i>F</i>^2^) is used only for calculating <i>R</i>-factors(gt) <i>etc</i>.
and is not relevant to the choice of reflections for refinement.
<i>R</i>-factors based on <i>F</i>^2^ are statistically about twice as large
as those based on <i>F</i>, and <i>R</i>- factors based on ALL data will be
even larger.
;
_reflns_number_total     3807
_reflns_number_gt     3508
_reflns_threshold_expression     I>2\s(I)
_refine_ls_structure_factor_coef     Fsqd
_refine_ls_matrix_type     full
_refine_ls_R_factor_all     0.0382
_refine_ls_R_factor_gt     0.0346
_refine_ls_wR_factor_gt     0.0852
_refine_ls_wR_factor_ref     0.0882
_refine_ls_goodness_of_fit_ref     1.038
_refine_ls_restrained_S_all     1.038
_refine_ls_number_reflns     3807
_refine_ls_number_parameters     236
_refine_ls_number_restraints     1
_refine_ls_hydrogen_treatment     constr
_refine_ls_weighting_scheme     calc
_refine_ls_weighting_details
              'w=1/[\s^2^(Fo^2^)+(0.0548P)^2^+0.0691P] where P=(Fo^2^+2Fc^2^)/3'
_atom_sites_solution_hydrogens     geom
_atom_sites_solution_primary     direct
_atom_sites_solution_secondary     difmap
_refine_ls_shift/su_max     0.001
_refine_ls_shift/su_mean     0.000
_refine_diff_density_max     0.217
_refine_diff_density_min     -0.136
_refine_ls_extinction_method     none
_refine_ls_extinction_coef     ?
_refine_ls_abs_structure_details     'Flack (1983), 1812 Friedel pairs'
_refine_ls_abs_structure_Flack     0.01(5)
loop_
    _atom_type_symbol
    _atom_type_description
    _atom_type_scat_dispersion_real
    _atom_type_scat_dispersion_imag
    _atom_type_scat_source
    'C' 'C' 0.0033 0.0016
                         'International Tables Vol C Tables 4.2.6.8 and 6.1.1.4'
    'H' 'H' 0.0000 0.0000
                         'International Tables Vol C Tables 4.2.6.8 and 6.1.1.4'
    'N' 'N' 0.0061 0.0033
                         'International Tables Vol C Tables 4.2.6.8 and 6.1.1.4'
    'O' 'O' 0.0106 0.0060
                         'International Tables Vol C Tables 4.2.6.8 and 6.1.1.4'
    'Cl' 'Cl' 0.1484 0.1585
                         'International Tables Vol C Tables 4.2.6.8 and 6.1.1.4'
_computing_data_collection     'SMART (Bruker, 2002)'
_computing_cell_refinement     'SAINT (Bruker, 2002)'
_computing_data_reduction     'SHELXTL (Sheldrick, 2008)'
_computing_structure_solution     'SHELXS97 (Sheldrick, 2008)'
_computing_structure_refinement     'SHELXL97 (Sheldrick, 2008)'
_computing_molecular_graphics     'SHELXTL (Sheldrick, 2008)'
_computing_publication_material     'SHELXTL (Sheldrick, 2008)'
loop_
    _atom_site_type_symbol
    _atom_site_label
    _atom_site_fract_x
    _atom_site_fract_y
    _atom_site_fract_z
    _atom_site_U_iso_or_equiv
    _atom_site_adp_type
    _atom_site_calc_flag
    _atom_site_refinement_flags
    _atom_site_occupancy
    _atom_site_symmetry_multiplicity
    _atom_site_disorder_assembly
    _atom_site_disorder_group
    Cl Cl1 0.78182(4) -0.45470(9) 0.63636(5) 0.0796(2) Uani d . 1 1 . .
    Cl Cl2 0.37574(3) -0.55096(7) 0.88228(4) 0.06296(16) Uani d . 1 1 . .
    N N1 0.56671(8) 0.1169(2) 0.77359(10) 0.0401(3) Uani d . 1 1 . .
    O O1 0.63228(8) -0.3652(2) 0.89850(10) 0.0607(4) Uani d . 1 1 . .
    C C1 0.61494(10) -0.2139(3) 0.86622(12) 0.0429(4) Uani d . 1 1 . .
    C C2 0.53972(9) -0.1287(2) 0.88170(12) 0.0403(4) Uani d . 1 1 . .
    C C3 0.52682(10) 0.0724(3) 0.85301(11) 0.0437(4) Uani d . 1 1 . .
    H H3A 0.4741 0.0920 0.8438 0.052 Uiso calc R 1 1 . .
    H H3B 0.5427 0.1588 0.8984 0.052 Uiso calc R 1 1 . .
    C C4 0.64621(10) 0.0972(3) 0.78692(14) 0.0474(4) Uani d . 1 1 . .
    H H4A 0.6619 0.1817 0.8332 0.057 Uiso calc R 1 1 . .
    H H4B 0.6722 0.1343 0.7345 0.057 Uiso calc R 1 1 . .
    C C5 0.66643(9) -0.1048(3) 0.80985(12) 0.0423(4) Uani d . 1 1 . .
    C C6 0.72557(10) -0.1989(3) 0.78005(13) 0.0449(4) Uani d . 1 1 . .
    H H6 0.7282 -0.3274 0.7945 0.054 Uiso calc R 1 1 . .
    C C7 0.78713(10) -0.1247(3) 0.72710(11) 0.0426(4) Uani d . 1 1 . .
    C C8 0.81962(12) 0.0505(3) 0.74401(14) 0.0541(5) Uani d . 1 1 . .
    H H8 0.7998 0.1274 0.7873 0.065 Uiso calc R 1 1 . .
    C C9 0.88044(12) 0.1138(4) 0.69847(16) 0.0621(6) Uani d . 1 1 . .
    H H9 0.9013 0.2317 0.7114 0.075 Uiso calc R 1 1 . .
    C C10 0.91043(12) 0.0031(4) 0.63378(17) 0.0639(6) Uani d . 1 1 . .
    H H10 0.9516 0.0458 0.6031 0.077 Uiso calc R 1 1 . .
    C C11 0.87924(12) -0.1711(4) 0.61467(15) 0.0585(5) Uani d . 1 1 . .
    H H11 0.8987 -0.2461 0.5705 0.070 Uiso calc R 1 1 . .
    C C12 0.81917(11) -0.2330(3) 0.66148(12) 0.0477(4) Uani d . 1 1 . .
    C C13 0.48853(10) -0.2435(3) 0.91708(11) 0.0416(4) Uani d . 1 1 . .
    H H13 0.5036 -0.3681 0.9278 0.050 Uiso calc R 1 1 . .
    C C14 0.41197(10) -0.1981(3) 0.94103(11) 0.0407(4) Uani d . 1 1 . .
    C C15 0.39186(13) -0.0247(3) 0.97859(13) 0.0533(5) Uani d . 1 1 . .
    H H15 0.4275 0.0699 0.9857 0.064 Uiso calc R 1 1 . .
    C C16 0.31982(14) 0.0090(4) 1.00541(16) 0.0658(6) Uani d . 1 1 . .
    H H16 0.3074 0.1254 1.0303 0.079 Uiso calc R 1 1 . .
    C C17 0.26585(13) -0.1308(4) 0.99520(16) 0.0650(6) Uani d . 1 1 . .
    H H17 0.2174 -0.1081 1.0134 0.078 Uiso calc R 1 1 . .
    C C18 0.28397(11) -0.3015(3) 0.95846(14) 0.0548(5) Uani d . 1 1 . .
    H H18 0.2481 -0.3956 0.9516 0.066 Uiso calc R 1 1 . .
    C C19 0.35581(10) -0.3336(3) 0.93162(12) 0.0443(4) Uani d . 1 1 . .
    C C20 0.54687(11) 0.3110(3) 0.74676(12) 0.0460(4) Uani d . 1 1 . .
    H H20A 0.5660 0.4001 0.7893 0.055 Uiso calc R 1 1 . .
    H H20B 0.4932 0.3224 0.7465 0.055 Uiso calc R 1 1 . .
    C C21 0.57591(14) 0.3668(3) 0.65862(15) 0.0645(6) Uani d . 1 1 . .
    H H21A 0.6297 0.3709 0.6603 0.077 Uiso calc R 1 1 . .
    H H21B 0.5614 0.2709 0.6166 0.077 Uiso calc R 1 1 . .
    C C22 0.54679(16) 0.5583(3) 0.63016(19) 0.0746(7) Uani d . 1 1 . .
    H H22A 0.4937 0.5525 0.6249 0.112 Uiso calc R 1 1 . .
    H H22B 0.5681 0.5912 0.5751 0.112 Uiso calc R 1 1 . .
    H H22C 0.5600 0.6531 0.6723 0.112 Uiso calc R 1 1 . .
loop_
    _atom_site_aniso_label
    _atom_site_aniso_U_11
    _atom_site_aniso_U_22
    _atom_site_aniso_U_33
    _atom_site_aniso_U_12
    _atom_site_aniso_U_13
    _atom_site_aniso_U_23
    Cl1 0.0878(4) 0.0597(4) 0.0914(4) -0.0037(3) 0.0140(4) -0.0267(3)
    Cl2 0.0552(3) 0.0512(3) 0.0825(4) -0.0052(2) 0.0007(3) -0.0101(3)
    N1 0.0345(7) 0.0385(7) 0.0474(7) -0.0002(6) 0.0026(6) -0.0018(6)
    O1 0.0486(8) 0.0557(8) 0.0777(10) 0.0103(6) 0.0083(7) 0.0159(8)
    C1 0.0367(9) 0.0427(9) 0.0494(10) 0.0020(7) -0.0036(7) -0.0021(8)
    C2 0.0364(8) 0.0445(9) 0.0399(8) 0.0012(7) 0.0007(7) -0.0042(8)
    C3 0.0384(9) 0.0438(9) 0.0489(10) 0.0014(7) 0.0073(7) -0.0042(7)
    C4 0.0351(9) 0.0475(10) 0.0596(11) -0.0032(8) 0.0020(8) -0.0013(9)
    C5 0.0311(9) 0.0487(10) 0.0472(9) -0.0006(7) -0.0034(7) -0.0050(8)
    C6 0.0365(9) 0.0485(10) 0.0496(9) 0.0005(7) -0.0017(8) -0.0029(8)
    C7 0.0339(9) 0.0489(10) 0.0451(9) 0.0068(7) -0.0036(7) -0.0020(8)
    C8 0.0389(11) 0.0635(13) 0.0600(12) -0.0005(9) -0.0006(9) -0.0133(10)
    C9 0.0427(11) 0.0660(13) 0.0776(15) -0.0089(10) 0.0006(10) 0.0011(12)
    C10 0.0419(11) 0.0811(15) 0.0688(13) -0.0005(10) 0.0107(10) 0.0121(12)
    C11 0.0520(12) 0.0744(15) 0.0490(10) 0.0166(10) 0.0083(9) -0.0003(10)
    C12 0.0417(10) 0.0518(11) 0.0495(10) 0.0078(8) -0.0044(8) -0.0035(8)
    C13 0.0389(9) 0.0433(9) 0.0425(9) 0.0027(7) 0.0016(7) -0.0009(7)
    C14 0.0400(9) 0.0430(9) 0.0391(8) 0.0054(7) 0.0028(7) 0.0062(7)
    C15 0.0591(12) 0.0473(11) 0.0535(11) 0.0017(9) 0.0146(10) 0.0030(9)
    C16 0.0690(15) 0.0582(12) 0.0703(14) 0.0132(11) 0.0272(12) 0.0026(11)
    C17 0.0487(12) 0.0756(15) 0.0708(14) 0.0113(11) 0.0225(11) 0.0160(12)
    C18 0.0394(10) 0.0651(13) 0.0598(11) -0.0013(9) 0.0070(8) 0.0163(10)
    C19 0.0431(9) 0.0449(10) 0.0450(9) 0.0029(8) 0.0027(8) 0.0097(8)
    C20 0.0436(10) 0.0434(10) 0.0508(10) 0.0028(8) 0.0052(8) -0.0024(8)
    C21 0.0701(15) 0.0563(13) 0.0671(13) 0.0111(10) 0.0247(12) 0.0092(10)
    C22 0.0879(18) 0.0614(14) 0.0746(15) 0.0123(11) 0.0157(14) 0.0184(12)
_geom_special_details
;
All e.s.d.'s (except the e.s.d. in the dihedral angle between two l.s. planes)
are estimated using the full covariance matrix. The cell e.s.d.'s are taken
into account individually in the estimation of e.s.d.'s in distances, angles
and torsion angles; correlations between e.s.d.'s in cell parameters are only
used when they are defined by crystal symmetry. An approximate (isotropic)
treatment of cell e.s.d.'s is used for estimating e.s.d.'s involving l.s.
planes.
;
loop_
    _geom_bond_atom_site_label_1
    _geom_bond_atom_site_label_2
    _geom_bond_site_symmetry_2
    _geom_bond_distance
    _geom_bond_publ_flag
    Cl1 C12 . 1.738(2) ?
    Cl2 C19 . 1.741(2) ?
    N1 C4 . 1.453(2) ?
    N1 C3 . 1.455(2) ?
    N1 C20 . 1.466(2) ?
    O1 C1 . 1.213(2) ?
    C1 C5 . 1.484(3) ?
    C1 C2 . 1.500(2) ?
    C2 C13 . 1.340(2) ?
    C2 C3 . 1.497(3) ?
    C3 H3A . 0.9700 ?
    C3 H3B . 0.9700 ?
    C4 C5 . 1.505(3) ?
    C4 H4A . 0.9700 ?
    C4 H4B . 0.9700 ?
    C5 C6 . 1.335(3) ?
    C6 C7 . 1.472(3) ?
    C6 H6 . 0.9300 ?
    C7 C8 . 1.386(3) ?
    C7 C12 . 1.391(3) ?
    C8 C9 . 1.375(3) ?
    C8 H8 . 0.9300 ?
    C9 C10 . 1.376(4) ?
    C9 H9 . 0.9300 ?
    C10 C11 . 1.377(3) ?
    C10 H10 . 0.9300 ?
    C11 C12 . 1.372(3) ?
    C11 H11 . 0.9300 ?
    C13 C14 . 1.463(2) ?
    C13 H13 . 0.9300 ?
    C14 C15 . 1.395(3) ?
    C14 C19 . 1.396(3) ?
    C15 C16 . 1.382(3) ?
    C15 H15 . 0.9300 ?
    C16 C17 . 1.390(4) ?
    C16 H16 . 0.9300 ?
    C17 C18 . 1.364(3) ?
    C17 H17 . 0.9300 ?
    C18 C19 . 1.377(3) ?
    C18 H18 . 0.9300 ?
    C20 C21 . 1.509(3) ?
    C20 H20A . 0.9700 ?
    C20 H20B . 0.9700 ?
    C21 C22 . 1.507(3) ?
    C21 H21A . 0.9700 ?
    C21 H21B . 0.9700 ?
    C22 H22A . 0.9600 ?
    C22 H22B . 0.9600 ?
    C22 H22C . 0.9600 ?
loop_
    _geom_angle_atom_site_label_1
    _geom_angle_atom_site_label_2
    _geom_angle_atom_site_label_3
    _geom_angle_site_symmetry_1
    _geom_angle_site_symmetry_3
    _geom_angle
    _geom_angle_publ_flag
    C4 N1 C3 . . 110.30(15) ?
    C4 N1 C20 . . 111.63(14) ?
    C3 N1 C20 . . 108.46(14) ?
    O1 C1 C5 . . 122.06(16) ?
    O1 C1 C2 . . 121.03(17) ?
    C5 C1 C2 . . 116.91(15) ?
    C13 C2 C3 . . 125.45(16) ?
    C13 C2 C1 . . 116.55(15) ?
    C3 C2 C1 . . 117.94(15) ?
    N1 C3 C2 . . 112.02(14) ?
    N1 C3 H3A . . 109.2 ?
    C2 C3 H3A . . 109.2 ?
    N1 C3 H3B . . 109.2 ?
    C2 C3 H3B . . 109.2 ?
    H3A C3 H3B . . 107.9 ?
    N1 C4 C5 . . 111.19(15) ?
    N1 C4 H4A . . 109.4 ?
    C5 C4 H4A . . 109.4 ?
    N1 C4 H4B . . 109.4 ?
    C5 C4 H4B . . 109.4 ?
    H4A C4 H4B . . 108.0 ?
    C6 C5 C1 . . 116.51(18) ?
    C6 C5 C4 . . 125.24(17) ?
    C1 C5 C4 . . 118.16(15) ?
    C5 C6 C7 . . 128.18(18) ?
    C5 C6 H6 . . 115.9 ?
    C7 C6 H6 . . 115.9 ?
    C8 C7 C12 . . 116.48(18) ?
    C8 C7 C6 . . 121.77(17) ?
    C12 C7 C6 . . 121.59(18) ?
    C9 C8 C7 . . 121.8(2) ?
    C9 C8 H8 . . 119.1 ?
    C7 C8 H8 . . 119.1 ?
    C8 C9 C10 . . 120.1(2) ?
    C8 C9 H9 . . 119.9 ?
    C10 C9 H9 . . 119.9 ?
    C9 C10 C11 . . 119.8(2) ?
    C9 C10 H10 . . 120.1 ?
    C11 C10 H10 . . 120.1 ?
    C12 C11 C10 . . 119.3(2) ?
    C12 C11 H11 . . 120.3 ?
    C10 C11 H11 . . 120.3 ?
    C11 C12 C7 . . 122.6(2) ?
    C11 C12 Cl1 . . 118.09(16) ?
    C7 C12 Cl1 . . 119.35(16) ?
    C2 C13 C14 . . 128.35(17) ?
    C2 C13 H13 . . 115.8 ?
    C14 C13 H13 . . 115.8 ?
    C15 C14 C19 . . 116.66(17) ?
    C15 C14 C13 . . 122.67(18) ?
    C19 C14 C13 . . 120.57(17) ?
    C16 C15 C14 . . 121.1(2) ?
    C16 C15 H15 . . 119.4 ?
    C14 C15 H15 . . 119.4 ?
    C15 C16 C17 . . 120.2(2) ?
    C15 C16 H16 . . 119.9 ?
    C17 C16 H16 . . 119.9 ?
    C18 C17 C16 . . 119.9(2) ?
    C18 C17 H17 . . 120.0 ?
    C16 C17 H17 . . 120.0 ?
    C17 C18 C19 . . 119.6(2) ?
    C17 C18 H18 . . 120.2 ?
    C19 C18 H18 . . 120.2 ?
    C18 C19 C14 . . 122.58(18) ?
    C18 C19 Cl2 . . 117.92(16) ?
    C14 C19 Cl2 . . 119.49(14) ?
    N1 C20 C21 . . 114.26(16) ?
    N1 C20 H20A . . 108.7 ?
    C21 C20 H20A . . 108.7 ?
    N1 C20 H20B . . 108.7 ?
    C21 C20 H20B . . 108.7 ?
    H20A C20 H20B . . 107.6 ?
    C22 C21 C20 . . 111.92(18) ?
    C22 C21 H21A . . 109.2 ?
    C20 C21 H21A . . 109.2 ?
    C22 C21 H21B . . 109.2 ?
    C20 C21 H21B . . 109.2 ?
    H21A C21 H21B . . 107.9 ?
    C21 C22 H22A . . 109.5 ?
    C21 C22 H22B . . 109.5 ?
    H22A C22 H22B . . 109.5 ?
    C21 C22 H22C . . 109.5 ?
    H22A C22 H22C . . 109.5 ?
    H22B C22 H22C . . 109.5 ?
loop_
    _geom_torsion_atom_site_label_1
    _geom_torsion_atom_site_label_2
    _geom_torsion_atom_site_label_3
    _geom_torsion_atom_site_label_4
    _geom_torsion_site_symmetry_1
    _geom_torsion_site_symmetry_2
    _geom_torsion_site_symmetry_3
    _geom_torsion_site_symmetry_4
    _geom_torsion
    _geom_torsion_publ_flag
    O1 C1 C2 C13 . . . . -13.3(3) ?
    C5 C1 C2 C13 . . . . 166.64(16) ?
    O1 C1 C2 C3 . . . . 169.50(17) ?
    C5 C1 C2 C3 . . . . -10.6(2) ?
    C4 N1 C3 C2 . . . . -61.51(19) ?
    C20 N1 C3 C2 . . . . 175.95(15) ?
    C13 C2 C3 N1 . . . . -141.92(17) ?
    C1 C2 C3 N1 . . . . 35.0(2) ?
    C3 N1 C4 C5 . . . . 62.3(2) ?
    C20 N1 C4 C5 . . . . -177.01(15) ?
    O1 C1 C5 C6 . . . . 14.9(3) ?
    C2 C1 C5 C6 . . . . -164.98(16) ?
    O1 C1 C5 C4 . . . . -168.33(18) ?
    C2 C1 C5 C4 . . . . 11.8(2) ?
    N1 C4 C5 C6 . . . . 139.18(19) ?
    N1 C4 C5 C1 . . . . -37.3(2) ?
    C1 C5 C6 C7 . . . . -176.63(18) ?
    C4 C5 C6 C7 . . . . 6.9(3) ?
    C5 C6 C7 C8 . . . . 42.7(3) ?
    C5 C6 C7 C12 . . . . -142.0(2) ?
    C12 C7 C8 C9 . . . . -0.2(3) ?
    C6 C7 C8 C9 . . . . 175.4(2) ?
    C7 C8 C9 C10 . . . . 0.4(4) ?
    C8 C9 C10 C11 . . . . 0.1(4) ?
    C9 C10 C11 C12 . . . . -1.0(4) ?
    C10 C11 C12 C7 . . . . 1.3(3) ?
    C10 C11 C12 Cl1 . . . . -179.34(18) ?
    C8 C7 C12 C11 . . . . -0.7(3) ?
    C6 C7 C12 C11 . . . . -176.22(19) ?
    C8 C7 C12 Cl1 . . . . 179.91(15) ?
    C6 C7 C12 Cl1 . . . . 4.4(2) ?
    C3 C2 C13 C14 . . . . -4.6(3) ?
    C1 C2 C13 C14 . . . . 178.42(17) ?
    C2 C13 C14 C15 . . . . -39.3(3) ?
    C2 C13 C14 C19 . . . . 144.50(18) ?
    C19 C14 C15 C16 . . . . 0.4(3) ?
    C13 C14 C15 C16 . . . . -175.87(19) ?
    C14 C15 C16 C17 . . . . 0.0(3) ?
    C15 C16 C17 C18 . . . . -0.1(4) ?
    C16 C17 C18 C19 . . . . -0.1(3) ?
    C17 C18 C19 C14 . . . . 0.5(3) ?
    C17 C18 C19 Cl2 . . . . -178.21(17) ?
    C15 C14 C19 C18 . . . . -0.7(3) ?
    C13 C14 C19 C18 . . . . 175.70(17) ?
    C15 C14 C19 Cl2 . . . . 178.04(14) ?
    C13 C14 C19 Cl2 . . . . -5.6(2) ?
    C4 N1 C20 C21 . . . . 66.3(2) ?
    C3 N1 C20 C21 . . . . -171.97(18) ?
    N1 C20 C21 C22 . . . . 173.6(2) ?
loop_
    _geom_hbond_atom_site_label_D
    _geom_hbond_atom_site_label_H
    _geom_hbond_atom_site_label_A
    _geom_hbond_site_symmetry_A
    _geom_hbond_distance_DH
    _geom_hbond_distance_HA
    _geom_hbond_distance_DA
    _geom_hbond_angle_DHA
    C20 H20A O1 1_565 0.97 2.64 3.607(3) 173.8
    C8 H8 Cg1 3_555 0.93 2.89 3.568 131
    C21 H21B Cg1 2_654 0.97 3.01 3.613 121
data_global
_journal_date_recd_electronic     2012-11-07
_journal_date_accepted     2012-11-30
_journal_name_full     'Acta Crystallographica, Section E'
_journal_year     2013
_journal_volume     69
_journal_issue      1
_journal_page_first     o63
_journal_page_last     o63
_journal_paper_category     QO
_journal_paper_doi     10.1107/S1600536812049252
_journal_coeditor_code     ZQ2188
_publ_contact_author_name     'Xiaoping Wu'
_publ_contact_author_address
;
School of Pharmacy
Wenzhou Medical College
Wenzhou
Zhejiang Province 325035
People's Republic of China
;
_publ_contact_author_email     wjzwzmc@126.com
_publ_contact_author_fax     '057786689983'
_publ_contact_author_phone     '057786689984'
_publ_section_title
;
(3<i>E</i>,5<i>E</i>)-3,5-Bis(2-chlorobenzylidene)-1-propylpiperidin-4-one
;
loop_
    _publ_author_name
    _publ_author_footnote
    _publ_author_address
    'Yang, Quanzhi' .
;
School of Pharmacy
Wenzhou Medical College
Wenzhou
Zhejiang Province 325035
People's Republic of China
;
    'Chen, Lingzi' .
;
School of Pharmacy
Wenzhou Medical College
Wenzhou
Zhejiang Province 325035
People's Republic of China
;
    'Weng, Bixia' .
;
School of Pharmacy
Wenzhou Medical College
Wenzhou
Zhejiang Province 325035
People's Republic of China
;
    'Fan, Lei' .
;
School of Pharmacy
Wenzhou Medical College
Wenzhou
Zhejiang Province 325035
People's Republic of China
;
    'Wu, Xiaoping' .
;
School of Pharmacy
Wenzhou Medical College
Wenzhou
Zhejiang Province 325035
People's Republic of China
;
