# Supplementary material for: (3E,5E)-3,5-Bis(2-chloro­benzyl­idene)-1-propyl­piperidin-4-one
Source: Acta Crystallogr Sect E Struct Rep Online. 2012 Dec 8;69(Pt 1):o63. doi: 10.1107/S1600536812049252 (PMC3588387; doi:10.1107/S1600536812049252)
Supplement: Supplementary file 2 [file e-69-00o63-Isup2.hkl]

# 
# h,k,l, Fc-squared, Fo-squared, sigma(Fo-squared) and status flag 
# 
data_I
_shelx_title ' cd212591 in Pca2(1)' 
_shelx_refln_list_code          4 
_shelx_F_calc_maximum      174.89 
_exptl_crystal_F_000       808.00 
_reflns_d_resolution_high  0.8107 
 
loop_ 
 _symmetry_equiv_pos_as_xyz 
 'x, y, z' 
 '-x, -y, z+1/2' 
 'x+1/2, -y, z' 
 '-x+1/2, y, z+1/2' 
 
_cell_length_a    18.0123 
_cell_length_b     7.0128 
_cell_length_c    15.4364 
_cell_angle_alpha  90.000 
_cell_angle_beta   90.000 
_cell_angle_gamma  90.000 
 
_shelx_F_squared_multiplier     1.000 
 
loop_ 
 _refln_index_h 
 _refln_index_k 
 _refln_index_l 
 _refln_F_squared_calc 
 _refln_F_squared_meas 
 _refln_F_squared_sigma 
 _refln_observed_status 
   0   0 -18       14.56       19.85      5.13 o 
   2   0 -18       22.08       21.02      3.72 o 
   4   0 -18       50.82       62.55      8.13 o 
   6   0 -18       27.18       35.18      7.23 o 
   0   1 -18        5.15        3.47      2.79 o 
   1   1 -18        4.44        5.57      2.08 o 
   2   1 -18        6.36        8.87      2.59 o 
   3   1 -18        4.05        1.76      2.14 o 
   4   1 -18       51.42       51.59      4.31 o 
   5   1 -18        1.76        0.10      2.21 o 
   6   1 -18       17.57       17.41      4.17 o 
   0   2 -18       18.62       19.88      5.32 o 
   1   2 -18        4.31        6.45      2.60 o 
   2   2 -18       21.36       26.85      5.21 o 
   3   2 -18       15.96       15.79      2.99 o 
   4   2 -18        0.26       -0.18      2.15 o 
   5   2 -18       10.20       11.62      2.72 o 
   2   0 -17       35.75       32.83      4.48 o 
   4   0 -17       10.21        9.24      3.08 o 
   6   0 -17       34.78       41.27      7.42 o 
   8   0 -17       23.95       27.28      6.25 o 
  10   0 -17        7.75        1.27      4.68 o 
   1   1 -17       51.75       49.97      3.49 o 
   2   1 -17       33.08       35.84      3.12 o 
   3   1 -17       20.15       19.93      3.64 o 
   4   1 -17       39.14       44.80      3.92 o 
   5   1 -17        9.94       11.57      2.88 o 
   6   1 -17        3.56        5.54      4.68 o 
   7   1 -17       26.80       25.12      4.43 o 
   8   1 -17        1.92        5.64      5.13 o 
   9   1 -17        4.52        1.69      3.33 o 
   1   2 -17       68.93       70.90      4.63 o 
   2   2 -17       35.42       40.31      3.81 o 
   3   2 -17       28.72       28.31      3.35 o 
   4   2 -17        3.97        2.13      2.20 o 
   5   2 -17        7.81        8.14      2.40 o 
   6   2 -17        4.62        1.47      2.23 o 
   7   2 -17        1.79        5.17      2.38 o 
   8   2 -17       20.01       17.13      7.42 o 
   1   3 -17        9.80       12.00      3.35 o 
   2   3 -17       17.43       16.13      3.51 o 
   3   3 -17       18.66       15.18      3.45 o 
   4   3 -17        0.39        2.70      2.14 o 
   5   3 -17       36.98       41.38      3.97 o 
   6   3 -17       40.10       43.43      4.07 o 
   0   0 -16       86.93       95.72      8.67 o 
   2   0 -16        6.69        8.11      5.69 o 
   4   0 -16       63.12       51.48      4.90 o 
   6   0 -16       61.77       80.94      8.92 o 
   8   0 -16       22.17       30.05      6.47 o 
  10   0 -16       10.14        4.78      4.84 o 
  12   0 -16       12.45       12.52      5.67 o 
   0   1 -16      120.38      120.23      6.57 o 
   1   1 -16        9.25       10.37      2.11 o 
   2   1 -16       41.59       40.57      3.15 o 
   3   1 -16       21.85       17.80      2.85 o 
   4   1 -16        0.45       -0.41      2.00 o 
   5   1 -16        1.58        1.66      2.09 o 
   6   1 -16        2.61        2.29      3.22 o 
   7   1 -16       15.91        9.31      3.56 o 
   8   1 -16       57.75       66.35      6.01 o 
   9   1 -16       43.66       43.87      5.29 o 
  10   1 -16       13.85       12.53      3.89 o 
  11   1 -16        4.27        3.19      3.52 o 
   0   2 -16      104.23      115.51      6.52 o 
   1   2 -16       48.56       51.42      4.05 o 
   2   2 -16       47.57       47.45      3.87 o 
   3   2 -16      100.63       93.79      5.03 o 
   4   2 -16       11.85       10.47      2.12 o 
   5   2 -16       32.54       33.32      2.88 o 
   6   2 -16       13.95       13.12      2.28 o 
   7   2 -16       68.10       78.22      4.91 o 
   8   2 -16       12.91       13.27      2.93 o 
   9   2 -16       44.12       45.95      7.71 o 
  10   2 -16        4.00        4.90      3.27 o 
   0   3 -16       16.17       24.41      5.26 o 
   1   3 -16       99.25      103.29      6.15 o 
   2   3 -16       21.23       21.40      2.87 o 
   3   3 -16       40.62       38.67      3.43 o 
   4   3 -16       23.60       20.95      2.46 o 
   5   3 -16       10.08       13.31      2.68 o 
   6   3 -16       14.29       10.66      2.77 o 
   7   3 -16        8.02        7.07      2.45 o 
   8   3 -16       28.36       28.01      3.48 o 
   9   3 -16        7.79        5.88      2.64 o 
   0   4 -16        1.74        2.64      2.36 o 
   1   4 -16        7.96       10.85      2.68 o 
   2   4 -16       54.54       51.00      4.77 o 
   3   4 -16       21.24       20.41      3.82 o 
   4   4 -16       19.86       19.57      3.64 o 
   5   4 -16        8.82        4.43      2.89 o 
   6   4 -16       12.23       18.03      4.08 o 
   2   0 -15       86.24       88.65      5.63 o 
   4   0 -15        7.84        6.75      4.08 o 
   6   0 -15      113.65      112.04      9.78 o 
   8   0 -15       53.40       61.12      8.00 o 
  10   0 -15       37.49       47.48      7.62 o 
  12   0 -15       33.26       38.27      7.17 o 
   1   1 -15        4.99        5.09      1.86 o 
   2   1 -15       10.79       12.62      2.09 o 
   3   1 -15        5.22        5.35      1.78 o 
   4   1 -15       39.17       40.23      2.85 o 
   5   1 -15       24.58       30.19      2.67 o 
   6   1 -15      193.91      205.36      8.27 o 
   7   1 -15       27.93       31.92      4.46 o 
   8   1 -15       85.50       99.73      6.88 o 
   9   1 -15       62.78       56.97      5.67 o 
  10   1 -15       11.87       15.00      3.85 o 
  11   1 -15       11.34       17.69      4.08 o 
  12   1 -15        7.19        8.34      5.32 o 
  13   1 -15        8.40       12.22      3.74 o 
   1   2 -15      140.76      144.18      4.77 o 
   2   2 -15       21.17       23.61      2.41 o 
   3   2 -15       17.59       14.75      2.19 o 
   4   2 -15        4.46        5.23      1.81 o 
   5   2 -15       27.15       33.00      2.76 o 
   6   2 -15        1.65        1.68      1.71 o 
   7   2 -15       13.78        7.84      2.10 o 
   8   2 -15      118.58      120.59      5.59 o 
   9   2 -15       69.86       61.65      4.46 o 
  10   2 -15        0.09       -1.00      2.88 o 
  11   2 -15       19.40       26.33      5.75 o 
  12   2 -15       15.07       15.25      3.97 o 
   1   3 -15       56.96       53.72      3.01 o 
   2   3 -15       20.85       20.91      2.73 o 
   3   3 -15       39.18       45.36      3.11 o 
   4   3 -15       82.31       83.75      3.97 o 
   5   3 -15      185.78      188.97      5.77 o 
   6   3 -15      122.69      106.29      5.32 o 
   7   3 -15       24.29       23.85      3.12 o 
   8   3 -15       38.15       40.34      7.61 o 
   9   3 -15       28.83       36.51      3.72 o 
  10   3 -15       10.13       10.27      3.48 o 
  11   3 -15        2.28       -1.78      2.14 o 
   1   4 -15       16.01       18.30      2.18 o 
   2   4 -15        3.11        4.60      1.98 o 
   3   4 -15       31.41       35.98      3.16 o 
   4   4 -15       12.07        9.01      2.83 o 
   5   4 -15        3.36        1.96      2.55 o 
   6   4 -15        1.76       -1.57      3.46 o 
   7   4 -15       33.68       35.40      4.52 o 
   8   4 -15       28.34       26.42      3.46 o 
   9   4 -15       69.64       77.20      5.40 o 
   1   5 -15       21.35       26.95      2.92 o 
   2   5 -15        5.93        4.02      2.01 o 
   3   5 -15        4.44       10.42      2.29 o 
   4   5 -15        4.73        5.51      2.11 o 
   0   0 -14      199.26      198.27     11.50 o 
   2   0 -14       67.71       60.80      4.72 o 
   4   0 -14      223.45      207.67      8.41 o 
   6   0 -14       77.47       78.13      7.97 o 
   8   0 -14       70.97       70.87      8.19 o 
  10   0 -14        9.10        8.86      4.72 o 
  12   0 -14       35.14       39.96      7.01 o 
  14   0 -14       85.42      102.80     10.29 o 
   0   1 -14       58.74       52.80      4.51 o 
   1   1 -14       10.94       11.98      1.65 o 
   2   1 -14       87.53       95.70      3.35 o 
   3   1 -14      116.70      109.40      3.64 o 
   4   1 -14      159.33      162.64      4.98 o 
   5   1 -14       64.35       65.70      3.35 o 
   6   1 -14       78.37       78.62      3.69 o 
   7   1 -14       40.83       36.84      4.55 o 
   8   1 -14      115.62      100.70      6.53 o 
   9   1 -14       60.27       52.73      5.39 o 
  10   1 -14       14.82       19.36      3.74 o 
  11   1 -14       19.25       25.69      4.27 o 
  12   1 -14        5.32        2.01      3.74 o 
  13   1 -14       12.34        9.80      5.46 o 
  14   1 -14        0.67        2.89      3.22 o 
   0   2 -14       27.54       30.08      2.80 o 
   1   2 -14      127.47      133.74      3.83 o 
   2   2 -14        5.21        2.92      1.56 o 
   3   2 -14        2.93        1.98      1.60 o 
   4   2 -14       69.89       77.09      3.60 o 
   5   2 -14      182.97      179.57      5.41 o 
   6   2 -14       69.47       64.94      3.43 o 
   7   2 -14       70.16       64.99      3.49 o 
   8   2 -14       99.11       97.68      6.31 o 
   9   2 -14        2.33        0.36      2.05 o 
  10   2 -14       11.76       14.06      3.09 o 
  11   2 -14        3.77        3.43      2.97 o 
  12   2 -14       10.20       15.08      3.65 o 
  13   2 -14       11.56        4.62      3.12 o 
  14   2 -14        9.23        9.12      3.53 o 
   0   3 -14       58.47       59.70      4.28 o 
   1   3 -14       40.03       42.37      2.66 o 
   2   3 -14       51.00       50.16      2.81 o 
   3   3 -14      107.40      113.41      4.11 o 
   4   3 -14      119.56      120.40      4.36 o 
   5   3 -14        5.76        5.74      1.80 o 
   6   3 -14       38.17       40.73      3.63 o 
   7   3 -14       17.82       17.29      2.80 o 
   8   3 -14        5.73        5.39      2.31 o 
   9   3 -14       86.04       83.16      6.48 o 
  10   3 -14       34.95       32.21      4.12 o 
  11   3 -14        0.00       -1.11      2.00 o 
  12   3 -14       14.27       12.06      4.40 o 
   0   4 -14       15.28       14.52      2.79 o 
   1   4 -14        4.33        3.53      1.61 o 
   2   4 -14        8.26       11.31      1.87 o 
   3   4 -14       22.12       28.00      3.04 o 
   4   4 -14       38.83       33.32      3.04 o 
   5   4 -14       51.98       61.59      4.38 o 
   6   4 -14        0.22        3.57      3.28 o 
   7   4 -14        2.04       -0.08      2.25 o 
   8   4 -14        3.55        1.85      2.11 o 
   9   4 -14       16.00       16.55      2.90 o 
  10   4 -14       17.95       20.48      3.08 o 
  11   4 -14        3.76        3.27      2.35 o 
   0   5 -14       14.96       16.27      3.89 o 
   1   5 -14       42.31       45.63      3.45 o 
   2   5 -14       31.48       37.00      3.26 o 
   3   5 -14       54.27       63.11      4.02 o 
   4   5 -14       18.07       22.91      2.99 o 
   5   5 -14       56.67       62.36      4.07 o 
   6   5 -14       10.65       11.30      3.60 o 
   7   5 -14       11.56        6.42      2.32 o 
   2   0 -13       33.73       29.80      3.42 o 
   4   0 -13       42.62       41.18      3.96 o 
   6   0 -13       35.53       38.81      5.99 o 
   8   0 -13      208.08      212.35     13.06 o 
  10   0 -13       19.95       19.69      5.42 o 
  12   0 -13       45.97       44.13      6.95 o 
  14   0 -13       37.29       47.10      7.30 o 
  16   0 -13       40.68       42.35      7.42 o 
   1   1 -13       52.49       54.07      2.18 o 
   2   1 -13      258.61      254.76      5.68 o 
   3   1 -13       10.12       11.52      1.61 o 
   4   1 -13       82.61       80.94      3.42 o 
   5   1 -13       53.34       48.41      2.85 o 
   6   1 -13       71.44       71.77      3.60 o 
   7   1 -13       35.69       38.21      3.34 o 
   8   1 -13        3.73        3.15      2.66 o 
   9   1 -13       39.51       47.48      6.95 o 
  10   1 -13      166.14      171.98      8.15 o 
  11   1 -13        2.15        1.11      2.86 o 
  12   1 -13       34.28       35.95      4.57 o 
  13   1 -13       21.39       17.74      3.83 o 
  14   1 -13       21.52       21.55      4.05 o 
  15   1 -13       14.31        9.76      3.49 o 
  16   1 -13       39.16       40.48      5.48 o 
   1   2 -13      351.77      333.20     10.83 o 
   2   2 -13       67.99       66.53      2.69 o 
   3   2 -13       17.59       16.97      1.70 o 
   4   2 -13      176.16      170.25      4.31 o 
   5   2 -13       90.75       88.92      3.73 o 
   6   2 -13       66.17       64.31      3.30 o 
   7   2 -13       84.40       73.87      3.48 o 
   8   2 -13       89.38      104.64      5.52 o 
   9   2 -13      242.40      260.22      8.66 o 
  10   2 -13      144.78      150.05      6.09 o 
  11   2 -13        0.37       -1.33      2.01 o 
  12   2 -13        3.50        2.55      2.80 o 
  13   2 -13       21.76       22.91      3.95 o 
  14   2 -13       15.81       16.84      3.76 o 
  15   2 -13        0.93        0.09      2.71 o 
   1   3 -13      123.37      116.12      3.94 o 
   2   3 -13       71.15       67.47      3.05 o 
   3   3 -13      240.77      213.82      5.08 o 
   4   3 -13       19.32       19.46      1.87 o 
   5   3 -13       92.92      101.97      3.39 o 
   6   3 -13        3.76        3.59      1.64 o 
   7   3 -13       14.82       15.28      3.65 o 
   8   3 -13       50.05       50.37      4.50 o 
   9   3 -13      115.08      113.14      5.24 o 
  10   3 -13        2.90        5.88      2.33 o 
  11   3 -13       53.34       58.41      4.32 o 
  12   3 -13       43.45       41.86      3.85 o 
  13   3 -13        6.80        7.14      2.59 o 
  14   3 -13        4.15       -0.07      2.76 o 
   1   4 -13       70.78       78.57      3.39 o 
   2   4 -13       81.43       76.97      3.36 o 
   3   4 -13       22.70       25.38      2.29 o 
   4   4 -13       20.13       19.15      2.44 o 
   5   4 -13       50.63       48.18      5.53 o 
   6   4 -13       11.02        9.14      2.25 o 
   7   4 -13        7.28       11.48      3.45 o 
   8   4 -13        3.42        4.51      1.79 o 
   9   4 -13       13.99       14.42      2.73 o 
  10   4 -13       20.13       16.12      2.92 o 
  11   4 -13       29.33       39.02      4.27 o 
  12   4 -13       25.31       23.98      4.15 o 
   1   5 -13       53.20       49.32      3.49 o 
   2   5 -13       10.38       10.16      2.12 o 
   3   5 -13        6.01       11.85      2.25 o 
   4   5 -13       10.28        9.03      2.36 o 
   5   5 -13       30.14       28.56      3.37 o 
   6   5 -13       21.92       22.28      2.85 o 
   7   5 -13       21.73       21.77      2.87 o 
   8   5 -13       29.03       27.89      3.23 o 
   9   5 -13       19.03       25.65      3.16 o 
   1   6 -13        0.82        0.35      2.98 o 
   2   6 -13       57.41       61.80      4.04 o 
   3   6 -13       49.78       46.27      3.71 o 
   4   6 -13        6.62        6.88      2.38 o 
   5   6 -13        3.71        4.91      2.31 o 
   0   0 -12      682.87      655.10     28.18 o 
   2   0 -12      279.34      277.34      9.64 o 
   4   0 -12      209.20      199.70      7.79 o 
   6   0 -12      344.28      362.50     16.19 o 
   8   0 -12      321.66      354.25     17.24 o 
  10   0 -12       16.93       19.60      5.07 o 
  12   0 -12      459.33      466.96     21.83 o 
  14   0 -12       16.95       12.65      5.23 o 
  16   0 -12       23.25       36.52      6.47 o 
   0   1 -12      397.49      395.79      9.62 o 
   1   1 -12      218.90      217.22      4.36 o 
   2   1 -12      235.81      235.15      4.60 o 
   3   1 -12      152.51      144.08      3.68 o 
   4   1 -12       45.13       48.55      2.15 o 
   5   1 -12      108.41      111.14      3.91 o 
   6   1 -12       25.35       20.62      2.13 o 
   7   1 -12       32.49       28.48      2.92 o 
   8   1 -12       29.16       21.72      3.54 o 
   9   1 -12       96.23       96.10      6.03 o 
  10   1 -12       14.61       13.95      3.30 o 
  11   1 -12       41.58       36.26      4.37 o 
  12   1 -12      110.33      100.64      6.49 o 
  13   1 -12        6.02        8.47      3.28 o 
  14   1 -12       29.37       30.06      4.25 o 
  15   1 -12       36.10       43.11      4.89 o 
  16   1 -12       43.86       50.81     12.94 o 
  17   1 -12        4.85        4.94      4.37 o 
   0   2 -12      730.22      747.07     16.56 o 
   1   2 -12       44.78       44.30      2.15 o 
   2   2 -12      131.58      124.16      3.48 o 
   3   2 -12      127.55      116.66      4.37 o 
   4   2 -12      101.91      102.81      3.18 o 
   5   2 -12      203.60      198.50      4.67 o 
   6   2 -12      111.97      115.19      3.44 o 
   7   2 -12      197.39      190.23     11.03 o 
   8   2 -12       92.47       89.71      4.58 o 
   9   2 -12       74.30       78.73      4.42 o 
  10   2 -12       72.93       69.92      4.31 o 
  11   2 -12       40.08       39.63      3.56 o 
  12   2 -12       21.40       22.49      3.68 o 
  13   2 -12       36.20       39.12      7.47 o 
  14   2 -12       15.32       18.13      3.68 o 
  15   2 -12       23.97       24.19      4.02 o 
  16   2 -12        5.41        7.24      6.60 o 
   0   3 -12      590.57      580.91     16.18 o 
   1   3 -12      449.95      437.15      9.17 o 
   2   3 -12      163.23      155.30      4.89 o 
   3   3 -12       36.95       35.46      2.15 o 
   4   3 -12      235.47      218.83      5.05 o 
   5   3 -12        9.96       11.68      1.55 o 
   6   3 -12      120.90      115.38      3.46 o 
   7   3 -12        4.10        0.85      1.87 o 
   8   3 -12        7.70        8.11      2.45 o 
   9   3 -12       77.59       76.19      4.43 o 
  10   3 -12       31.55       27.49      3.13 o 
  11   3 -12       46.32       47.04      3.85 o 
  12   3 -12       64.99       61.09      4.29 o 
  13   3 -12       81.97       78.27      4.84 o 
  14   3 -12        7.01        4.50      2.30 o 
  15   3 -12        9.16        9.05      4.78 o 
   0   4 -12       16.88       12.30      2.61 o 
   1   4 -12      210.35      214.81      5.60 o 
   2   4 -12        6.57        8.56      1.89 o 
   3   4 -12        5.89        6.41      1.63 o 
   4   4 -12       18.82       17.28      2.30 o 
   5   4 -12        6.40        4.17      1.89 o 
   6   4 -12      131.04      132.68      5.14 o 
   7   4 -12      138.61      146.65      4.77 o 
   8   4 -12       39.15       31.10      2.65 o 
   9   4 -12      120.93      113.34      4.29 o 
  10   4 -12        9.97        8.87      2.35 o 
  11   4 -12       80.57       79.26      6.04 o 
  12   4 -12        1.15        2.92      2.03 o 
  13   4 -12       57.59       60.66      8.67 o 
   0   5 -12        4.98        7.62      2.50 o 
   1   5 -12       38.74       39.91      3.13 o 
   2   5 -12       78.76       76.31      4.01 o 
   3   5 -12        8.54        8.35      2.11 o 
   4   5 -12       29.64       26.07      2.90 o 
   5   5 -12       16.24       15.88      2.50 o 
   6   5 -12       40.49       32.49      3.10 o 
   7   5 -12       20.35       26.80      3.05 o 
   8   5 -12       14.95       11.44      2.50 o 
   9   5 -12        8.48        7.95      2.45 o 
  10   5 -12        9.08        9.30      2.54 o 
  11   5 -12       37.79       49.14      4.53 o 
   0   6 -12       17.98       21.25      4.78 o 
   1   6 -12      124.37      129.63      6.43 o 
   2   6 -12       22.50       26.92      3.05 o 
   3   6 -12        1.68        2.15      2.63 o 
   4   6 -12       36.42       43.18      5.09 o 
   5   6 -12       12.28       18.63      2.86 o 
   6   6 -12       12.34       13.12      2.69 o 
   7   6 -12        3.73        3.98      2.31 o 
   2   0 -11      133.18      132.61      3.53 o 
   4   0 -11      420.50      418.22     18.69 o 
   6   0 -11      977.01     1033.36     38.72 o 
   8   0 -11      598.87      612.90     25.56 o 
  10   0 -11      440.80      454.50     20.43 o 
  12   0 -11        7.61       10.87      4.33 o 
  14   0 -11      235.45      243.52     13.96 o 
  16   0 -11        8.66       13.96      5.13 o 
  18   0 -11       27.02       26.96      6.31 o 
   1   1 -11       29.46       23.31      1.42 o 
   2   1 -11      433.68      450.59      7.33 o 
   3   1 -11       96.15       96.53      2.54 o 
   4   1 -11      182.99      171.86      3.94 o 
   5   1 -11      118.63      112.13      3.11 o 
   6   1 -11        1.97        2.17      1.18 o 
   7   1 -11      385.06      396.54     10.33 o 
   8   1 -11       51.99       44.34      3.36 o 
   9   1 -11      261.85      270.51     10.06 o 
  10   1 -11       26.45       23.86      3.57 o 
  11   1 -11       39.06       39.17      4.31 o 
  12   1 -11       19.13       19.22      3.74 o 
  13   1 -11       55.00       52.43      4.85 o 
  14   1 -11       15.11       21.56      4.54 o 
  15   1 -11       50.67       48.52      6.25 o 
  16   1 -11        8.27       13.63      3.42 o 
  17   1 -11       15.79       17.11      3.75 o 
   1   2 -11       21.29       19.46      1.53 o 
   2   2 -11      251.55      250.46      5.26 o 
   3   2 -11       17.02       17.04      1.55 o 
   4   2 -11       95.32       93.81      2.95 o 
   5   2 -11      144.87      141.22      3.86 o 
   6   2 -11      414.19      403.63      7.66 o 
   7   2 -11       93.70      101.63      3.58 o 
   8   2 -11      129.14      133.69      4.18 o 
   9   2 -11       82.73       77.81      6.33 o 
  10   2 -11      120.65      117.46      5.05 o 
  11   2 -11       53.40       51.74      3.80 o 
  12   2 -11       33.33       35.50      3.39 o 
  13   2 -11       76.84       70.40      5.40 o 
  14   2 -11       19.91       24.43      3.78 o 
  15   2 -11       32.30       37.26      4.54 o 
  16   2 -11       13.43       10.15      3.23 o 
  17   2 -11       10.39       21.51      5.93 o 
   1   3 -11      136.18      135.13      3.97 o 
   2   3 -11       12.15       10.89      1.63 o 
   3   3 -11      283.65      259.51     11.37 o 
   4   3 -11      221.65      212.92      4.85 o 
   5   3 -11      160.01      146.64      5.42 o 
   6   3 -11      577.75      552.61     10.00 o 
   7   3 -11       15.29       17.31      2.04 o 
   8   3 -11      130.77      128.84      4.26 o 
   9   3 -11       66.04       58.66      3.04 o 
  10   3 -11      261.93      238.26      6.24 o 
  11   3 -11       23.42       27.76      2.40 o 
  12   3 -11      150.51      134.45      5.60 o 
  13   3 -11        1.70        4.09      2.14 o 
  14   3 -11       27.64       31.02      3.36 o 
  15   3 -11       21.70       20.01      5.83 o 
  16   3 -11        5.45       11.22      5.32 o 
   1   4 -11      191.05      185.15      5.00 o 
   2   4 -11       10.04       12.41      1.84 o 
   3   4 -11       61.22       49.18      9.50 o 
   4   4 -11       24.06       24.75      2.35 o 
   5   4 -11      139.33      131.96      4.98 o 
   6   4 -11       75.67       80.71      4.00 o 
   7   4 -11       31.42       37.01      3.16 o 
   8   4 -11       49.17       39.18      2.73 o 
   9   4 -11      122.21      113.03      4.86 o 
  10   4 -11       26.01       24.82      2.45 o 
  11   4 -11       14.46       11.47      2.03 o 
  12   4 -11       60.51       55.83      3.22 o 
  13   4 -11       51.69       56.56      6.45 o 
  14   4 -11       14.35       12.30      3.59 o 
   1   5 -11       59.14       54.09      2.95 o 
   2   5 -11       17.38       19.78      2.47 o 
   3   5 -11       64.49       63.66      3.67 o 
   4   5 -11       42.44       38.60      3.75 o 
   5   5 -11       11.87       13.94      2.39 o 
   6   5 -11       35.70       31.56      3.02 o 
   7   5 -11       28.82       34.58      3.47 o 
   8   5 -11        2.67        1.08      2.00 o 
   9   5 -11       10.31       12.10      2.46 o 
  10   5 -11        8.05        4.56      2.67 o 
  11   5 -11       24.59       26.89      3.17 o 
  12   5 -11       21.56       22.02      3.59 o 
   1   6 -11        8.12        7.09      2.18 o 
   2   6 -11        5.28        9.32      2.25 o 
   3   6 -11       46.91       47.94      3.61 o 
   4   6 -11        7.34        8.53      2.89 o 
   5   6 -11      141.53      128.69      6.49 o 
   6   6 -11        0.78       -2.56      1.90 o 
   7   6 -11       40.14       38.81      3.58 o 
   8   6 -11        8.62        9.71      2.54 o 
   9   6 -11       57.17       67.97      5.25 o 
   1   7 -11       27.66       35.13      9.99 o 
   2   7 -11       69.85       70.85      8.70 o 
   0   0 -10       93.00       79.75      3.56 o 
   2   0 -10      129.88      123.67      3.21 o 
   4   0 -10     1205.38     1189.33     53.58 o 
   6   0 -10      339.75      353.39     16.06 o 
   8   0 -10      904.95      916.77     35.31 o 
  10   0 -10      122.51      123.54      9.15 o 
  12   0 -10      171.47      168.44     10.74 o 
  14   0 -10       66.62       81.32      7.97 o 
  16   0 -10      234.77      227.46     13.83 o 
  18   0 -10        6.65        7.55      4.27 o 
   0   1 -10      285.42      281.08      7.11 o 
   1   1 -10      133.21      123.06      3.08 o 
   2   1 -10      289.37      297.40      5.31 o 
   3   1 -10      338.31      320.96     10.34 o 
   4   1 -10      752.30      711.81     11.63 o 
   5   1 -10       51.27       53.40      2.09 o 
   6   1 -10       61.64       69.14      2.39 o 
   7   1 -10        2.88        2.49      1.46 o 
   8   1 -10      115.29      117.81      3.59 o 
   9   1 -10       75.47       74.74      4.92 o 
  10   1 -10      135.44      139.83      6.76 o 
  11   1 -10       46.18       44.51      4.33 o 
  12   1 -10        5.87        5.52      3.08 o 
  13   1 -10       78.93       74.06      5.34 o 
  14   1 -10       25.65       22.92      3.66 o 
  15   1 -10       21.64       18.51      3.48 o 
  16   1 -10       41.13       41.72      4.67 o 
  17   1 -10        4.90        6.85      3.25 o 
  18   1 -10       42.96       37.52      4.86 o 
   0   2 -10       35.53       34.83      2.32 o 
   1   2 -10      237.23      228.11      4.77 o 
   2   2 -10      467.74      451.90     10.17 o 
   3   2 -10      252.14      241.25      5.09 o 
   4   2 -10      833.27      837.02     13.76 o 
   5   2 -10      420.06      424.08      8.20 o 
   6   2 -10       41.24       41.54      2.29 o 
   7   2 -10      304.76      304.47      8.56 o 
   8   2 -10      324.07      334.66      7.37 o 
   9   2 -10      176.60      166.13      4.69 o 
  10   2 -10        7.46        6.36      1.57 o 
  11   2 -10       10.63        9.84      1.71 o 
  12   2 -10       14.67       15.92      2.49 o 
  13   2 -10      201.75      178.96      7.89 o 
  14   2 -10       25.34       28.89      3.85 o 
  15   2 -10        5.99        7.17      2.92 o 
  16   2 -10       64.14       55.86      4.95 o 
  17   2 -10       40.39       53.12      8.03 o 
  18   2 -10       19.73       25.05      6.15 o 
   0   3 -10      124.76      130.83     14.69 o 
   1   3 -10      357.14      334.62      7.25 o 
   2   3 -10      104.87       92.84      3.21 o 
   3   3 -10      139.27      138.10      3.63 o 
   4   3 -10       88.58       85.23      3.27 o 
   5   3 -10      305.24      299.11      6.06 o 
   6   3 -10       13.30       16.94      1.61 o 
   7   3 -10       89.67       81.31      4.81 o 
   8   3 -10       23.42       24.49      2.15 o 
   9   3 -10       67.72       66.35      3.07 o 
  10   3 -10      196.82      191.93      5.26 o 
  11   3 -10       14.53       10.91      1.88 o 
  12   3 -10        8.10        6.19      1.76 o 
  13   3 -10       89.06       78.23      4.42 o 
  14   3 -10        1.89        3.36      2.11 o 
  15   3 -10      111.09       93.30      9.94 o 
  16   3 -10       20.00       19.66      6.12 o 
  17   3 -10       38.58       36.84      7.52 o 
   0   4 -10      294.82      285.93      9.34 o 
   1   4 -10      107.89      102.52      3.54 o 
   2   4 -10      412.01      385.05      8.21 o 
   3   4 -10      247.09      221.52      6.47 o 
   4   4 -10      116.97      111.16      3.71 o 
   5   4 -10      158.85      150.18      5.24 o 
   6   4 -10       28.45       26.34      2.68 o 
   7   4 -10      314.50      300.87      8.32 o 
   8   4 -10       55.37       56.81      3.03 o 
   9   4 -10        4.03        4.79      1.75 o 
  10   4 -10       36.48       35.72      2.61 o 
  11   4 -10       24.16       24.87      2.54 o 
  12   4 -10       82.03       75.02      4.24 o 
  13   4 -10        1.14        0.10      1.93 o 
  14   4 -10        4.48        5.42      2.21 o 
  15   4 -10        5.92        5.17      7.60 o 
   0   5 -10       15.06       16.80      2.76 o 
   1   5 -10       32.58       30.68      2.32 o 
   2   5 -10       61.60       53.22      9.27 o 
   3   5 -10       75.79       75.49      3.92 o 
   4   5 -10       77.54       65.95      5.57 o 
   5   5 -10       89.48       97.16      4.47 o 
   6   5 -10        6.56        4.49      2.07 o 
   7   5 -10       37.71       34.50      3.16 o 
   8   5 -10       16.81       17.60      2.61 o 
   9   5 -10        7.46        4.09      2.09 o 
  10   5 -10        9.98       11.66      2.42 o 
  11   5 -10       10.46       12.06      3.50 o 
  12   5 -10       82.59       80.74      5.34 o 
  13   5 -10       21.76       23.90      3.15 o 
   0   6 -10       35.45       34.86      5.58 o 
   1   6 -10      131.75      123.54      6.00 o 
   2   6 -10        3.24        2.51      2.48 o 
   3   6 -10      111.98      108.14      4.76 o 
   4   6 -10      124.65      122.27      5.16 o 
   5   6 -10       59.21       58.81      5.12 o 
   6   6 -10        7.36        9.18      2.43 o 
   7   6 -10       13.40       12.75      2.56 o 
   8   6 -10        5.23        3.24      2.26 o 
   9   6 -10       48.63       39.54      3.60 o 
  10   6 -10       10.31       16.23      2.92 o 
   0   7 -10       48.14       58.54      7.01 o 
   1   7 -10       14.34       17.50      3.42 o 
   2   7 -10       27.80       35.81      4.12 o 
   3   7 -10       38.83       47.25      4.64 o 
   4   7 -10       17.82       23.04      3.36 o 
   5   7 -10       21.79       19.37      2.96 o 
   2   0  -9      926.66      911.47     16.02 o 
   4   0  -9     2626.54     2899.03     55.93 o 
   6   0  -9      116.90      116.29      6.10 o 
   8   0  -9     1224.57     1270.53     29.93 o 
  10   0  -9       24.41       26.54      4.84 o 
  12   0  -9      509.66      507.65     21.99 o 
  14   0  -9       81.90       90.85      8.06 o 
  16   0  -9       94.99       92.76      8.44 o 
  18   0  -9       79.82       78.90      8.29 o 
   1   1  -9      711.32      694.35     10.44 o 
   2   1  -9      437.44      460.57      7.35 o 
   3   1  -9       54.32       53.62      1.89 o 
   4   1  -9      287.46      269.48      5.14 o 
   5   1  -9      285.48      290.66      5.54 o 
   6   1  -9      139.27      143.71      3.41 o 
   7   1  -9       47.53       50.53      2.27 o 
   8   1  -9      101.41       97.57      5.71 o 
   9   1  -9      252.21      252.21      5.84 o 
  10   1  -9      814.63      850.23     18.01 o 
  11   1  -9      294.21      313.15      8.54 o 
  12   1  -9       12.23       14.25      3.35 o 
  13   1  -9       55.14       52.30      4.61 o 
  14   1  -9      194.82      194.47     15.15 o 
  15   1  -9       54.92       65.22      5.08 o 
  16   1  -9       14.46       10.95      3.10 o 
  17   1  -9        5.85        6.19      2.90 o 
  18   1  -9        9.66       14.33      5.96 o 
  19   1  -9        3.72       -1.50      3.86 o 
   1   2  -9      145.85      134.21      3.23 o 
   2   2  -9     1630.93     1669.59     25.66 o 
   3   2  -9      124.50      116.43      3.00 o 
   4   2  -9        9.72       10.10      1.18 o 
   5   2  -9       38.86       42.70      2.14 o 
   6   2  -9      155.09      143.24      5.18 o 
   7   2  -9        2.11        3.50      1.03 o 
   8   2  -9      242.42      227.76      5.55 o 
   9   2  -9      370.93      358.12      7.79 o 
  10   2  -9      385.73      372.62     10.11 o 
  11   2  -9      236.31      236.79      5.94 o 
  12   2  -9       12.04       11.48      1.82 o 
  13   2  -9       58.79       67.53      3.59 o 
  14   2  -9       12.35       14.24      2.97 o 
  15   2  -9       34.68       36.72      4.11 o 
  16   2  -9        1.28       -3.04      5.59 o 
  17   2  -9        0.34       -3.79      3.70 o 
  18   2  -9        7.27       13.67      4.91 o 
   1   3  -9       92.76       86.20      2.91 o 
   2   3  -9        9.77        9.45      2.11 o 
   3   3  -9      326.37      283.29     23.33 o 
   4   3  -9      185.10      174.91      4.03 o 
   5   3  -9      371.95      352.16      6.66 o 
   6   3  -9      299.98      292.14      5.81 o 
   7   3  -9      163.97      152.77      3.80 o 
   8   3  -9       49.68       44.23      3.03 o 
   9   3  -9      188.59      175.21      4.84 o 
  10   3  -9       41.29       50.26      2.78 o 
  11   3  -9      109.40       98.60      3.73 o 
  12   3  -9      134.43      129.73      4.31 o 
  13   3  -9        1.21        2.97      1.56 o 
  14   3  -9        6.29        6.32      2.08 o 
  15   3  -9       59.18       66.19      8.90 o 
  16   3  -9       12.16       14.56      5.29 o 
  17   3  -9       29.79       36.04      7.01 o 
  18   3  -9        6.65        6.31      4.65 o 
   1   4  -9       99.18       92.70      3.36 o 
   2   4  -9      760.05      746.31     16.10 o 
   3   4  -9      329.44      315.07      6.99 o 
   4   4  -9        5.36        4.88      1.46 o 
   5   4  -9      245.01      230.67      6.66 o 
   6   4  -9       28.74       22.87      2.43 o 
   7   4  -9      129.93      122.05      5.56 o 
   8   4  -9      111.67      105.68      3.83 o 
   9   4  -9      200.54      197.95      6.02 o 
  10   4  -9       10.58       11.26      2.04 o 
  11   4  -9       49.76       42.59      2.98 o 
  12   4  -9        9.94       10.28      2.53 o 
  13   4  -9      102.30      105.69      5.71 o 
  14   4  -9      105.31       93.22      5.44 o 
  15   4  -9        7.39        9.05      2.74 o 
  16   4  -9       17.78       22.51      3.02 o 
   1   5  -9       79.62       74.40      3.20 o 
   2   5  -9        3.69        3.41      1.73 o 
   3   5  -9      133.73      121.78      4.65 o 
   4   5  -9      137.11      136.93      5.08 o 
   5   5  -9      143.89      135.81      5.08 o 
   6   5  -9        5.57        3.89      2.26 o 
   7   5  -9       70.89       69.55      6.45 o 
   8   5  -9       71.90       66.10      4.50 o 
   9   5  -9      131.58      133.42      7.44 o 
  10   5  -9       28.70       31.16      3.48 o 
  11   5  -9       41.67       32.15      3.63 o 
  12   5  -9        7.88        7.43      2.74 o 
  13   5  -9      107.55      118.94      7.15 o 
  14   5  -9       34.86       35.49      9.53 o 
   1   6  -9       61.43       69.98      3.94 o 
   2   6  -9       21.65       20.37      2.71 o 
   3   6  -9      184.40      177.75      6.17 o 
   4   6  -9       52.24       53.60      3.67 o 
   5   6  -9       62.76       64.69      4.65 o 
   6   6  -9       30.33       30.20      3.59 o 
   7   6  -9       83.26       85.19      5.33 o 
   8   6  -9       11.96        8.67      2.86 o 
   9   6  -9       63.18       64.52      4.85 o 
  10   6  -9       48.54       45.81      4.40 o 
  11   6  -9       57.62       60.95      4.94 o 
  12   6  -9       27.13       26.26      3.80 o 
   1   7  -9        5.33        5.27      2.95 o 
   2   7  -9       48.54       54.87      4.73 o 
   3   7  -9       11.49        8.48      3.04 o 
   4   7  -9        0.71        1.16      2.07 o 
   5   7  -9        0.03       -3.30      2.20 o 
   6   7  -9       90.49       92.49      6.60 o 
   7   7  -9       14.34       14.05      3.27 o 
   0   0  -8    10958.06    11433.98    265.22 o 
   2   0  -8       20.02       17.23      1.12 o 
   4   0  -8       94.46       91.72      2.51 o 
   6   0  -8      521.58      560.30     14.02 o 
   8   0  -8      124.77      124.13      4.18 o 
  10   0  -8      167.88      183.05      5.95 o 
  12   0  -8     1403.41     1428.18     49.20 o 
  14   0  -8      467.28      455.99     20.43 o 
  16   0  -8      123.54      118.25      9.02 o 
  18   0  -8       43.60       48.31      6.91 o 
  20   0  -8       61.51       69.47      8.03 o 
   0   1  -8     1736.36     1809.17     36.08 o 
   1   1  -8     1169.50     1209.39     17.17 o 
   2   1  -8       90.12       91.88      2.32 o 
   3   1  -8      889.33      958.99     15.11 o 
   4   1  -8      227.36      232.60      4.54 o 
   5   1  -8      198.06      177.34      3.74 o 
   6   1  -8       15.08       14.92      1.32 o 
   7   1  -8      658.32      693.52     12.71 o 
   8   1  -8      778.39      750.12     13.79 o 
   9   1  -8      109.97      107.88      3.34 o 
  10   1  -8      172.23      179.01      9.70 o 
  11   1  -8      437.59      402.68      9.69 o 
  12   1  -8      616.87      619.98     13.96 o 
  13   1  -8       67.46       68.92      3.86 o 
  14   1  -8       79.95       84.38      3.92 o 
  15   1  -8       64.63       63.04      6.10 o 
  16   1  -8       30.18       25.48      3.62 o 
  17   1  -8       28.87       26.84      3.77 o 
  18   1  -8       33.63       40.55      4.55 o 
  19   1  -8        1.01        5.96      4.40 o 
   0   2  -8     3676.14     3806.37     72.60 o 
   1   2  -8     1248.27     1257.62     19.31 o 
   2   2  -8      379.88      344.44      6.05 o 
   3   2  -8      277.57      278.89      5.33 o 
   4   2  -8      133.09      125.27      3.78 o 
   5   2  -8      152.74      156.83      3.53 o 
   6   2  -8      149.09      150.36      4.18 o 
   7   2  -8       47.34       50.64      2.36 o 
   8   2  -8        9.60        8.97      1.40 o 
   9   2  -8       36.81       38.02      2.33 o 
  10   2  -8      167.05      147.88      4.24 o 
  11   2  -8       46.74       45.91      3.00 o 
  12   2  -8       69.99       68.39      3.07 o 
  13   2  -8      406.56      415.53     10.30 o 
  14   2  -8       72.68       65.77      3.58 o 
  15   2  -8       28.41       25.53      2.63 o 
  16   2  -8        7.60        9.07      2.52 o 
  17   2  -8       10.32       14.47      4.94 o 
  18   2  -8       14.87       14.98      5.35 o 
  19   2  -8       34.45       38.94      7.55 o 
   0   3  -8      410.58      406.69     11.47 o 
   1   3  -8      282.50      266.12      5.69 o 
   2   3  -8      234.02      214.11      4.96 o 
   3   3  -8       98.48       88.15     10.93 o 
   4   3  -8      355.98      341.00     12.11 o 
   5   3  -8       41.18       39.05      1.82 o 
   6   3  -8       33.10       35.06      1.73 o 
   7   3  -8       92.67       93.26      3.24 o 
   8   3  -8      493.16      471.25     11.84 o 
   9   3  -8      370.66      338.32      8.42 o 
  10   3  -8       61.96       57.31      3.30 o 
  11   3  -8      399.30      372.36     11.38 o 
  12   3  -8      402.06      360.85      9.21 o 
  13   3  -8      355.95      340.68      8.86 o 
  14   3  -8       74.03       74.63      4.80 o 
  15   3  -8       67.80       69.59      4.78 o 
  16   3  -8       15.67       20.87      4.11 o 
  17   3  -8        7.84       11.34      3.79 o 
  18   3  -8       36.23       37.79      7.36 o 
   0   4  -8      123.36      113.99      9.45 o 
   1   4  -8     1072.62     1061.57     18.84 o 
   2   4  -8      279.71      255.02      8.15 o 
   3   4  -8      284.58      281.37      6.38 o 
   4   4  -8      796.70      755.58     14.08 o 
   5   4  -8       35.71       36.01      2.28 o 
   6   4  -8       82.36       82.13      4.30 o 
   7   4  -8       60.74       70.19      4.11 o 
   8   4  -8        8.02        7.56      2.21 o 
   9   4  -8       18.09       19.01      2.23 o 
  10   4  -8      137.93      132.49      4.71 o 
  11   4  -8      203.23      208.37      6.24 o 
  12   4  -8        5.33        5.48      3.17 o 
  13   4  -8       42.62       42.29      3.86 o 
  14   4  -8       15.74       13.54      2.96 o 
  15   4  -8       66.03       67.36      8.57 o 
  16   4  -8        9.55       11.88      2.95 o 
  17   4  -8        4.25        7.58      2.95 o 
   0   5  -8       59.68       51.56      3.84 o 
   1   5  -8      341.91      323.10      8.38 o 
   2   5  -8      115.80      116.31      4.00 o 
   3   5  -8        3.82        2.34      2.36 o 
   4   5  -8      255.25      240.93     12.91 o 
   5   5  -8       25.91       28.40      3.14 o 
   6   5  -8       50.76       49.60      3.83 o 
   7   5  -8       86.04       76.99      4.61 o 
   8   5  -8       56.03       43.57      4.43 o 
   9   5  -8       61.41       56.14      4.14 o 
  10   5  -8       28.43       27.65      4.51 o 
  11   5  -8       22.95       24.60      3.42 o 
  12   5  -8        3.24        0.89      2.36 o 
  13   5  -8       48.34       56.45      4.69 o 
  14   5  -8        5.44       10.12      3.01 o 
  15   5  -8        1.84        0.76      2.39 o 
   0   6  -8       11.82       14.78      2.83 o 
   1   6  -8       97.89       99.90      4.30 o 
   2   6  -8       14.39       14.94      2.96 o 
   3   6  -8       13.99       14.52      2.91 o 
   4   6  -8       24.76       28.15      3.42 o 
   5   6  -8        1.54        4.01      3.36 o 
   6   6  -8       10.64       11.26      2.72 o 
   7   6  -8        5.47       13.51      4.48 o 
   8   6  -8       11.11       14.24      2.97 o 
   9   6  -8       26.70       24.26      5.40 o 
  10   6  -8        2.37        1.33      2.36 o 
  11   6  -8      105.02      102.64      5.95 o 
  12   6  -8       18.49       15.66      3.34 o 
  13   6  -8       42.86       43.28      4.47 o 
   0   7  -8      232.25      219.71     12.40 o 
   1   7  -8      187.49      194.44     10.87 o 
   2   7  -8       64.25       57.71      4.79 o 
   3   7  -8        2.16        5.38      3.01 o 
   4   7  -8        2.23        2.62      2.66 o 
   5   7  -8       42.42       39.16      6.95 o 
   6   7  -8       13.84       14.14      3.15 o 
   7   7  -8       22.55       24.77      3.80 o 
   8   7  -8        1.17        3.90      2.80 o 
   9   7  -8        1.72        1.91      2.54 o 
   2   0  -7      463.34      436.72      7.88 o 
   4   0  -7     1170.50     1216.92     20.43 o 
   6   0  -7      845.42      851.48     21.03 o 
   8   0  -7       23.06       13.88      1.56 o 
  10   0  -7       86.23       90.96      3.87 o 
  12   0  -7      432.63      429.04     12.17 o 
  14   0  -7      212.09      198.22      7.12 o 
  16   0  -7       59.86       54.81      6.63 o 
  18   0  -7      198.23      203.65     12.40 o 
  20   0  -7       39.08       42.32      6.88 o 
   1   1  -7      147.35      144.48      2.84 o 
   2   1  -7      408.76      414.20      6.58 o 
   3   1  -7      248.36      247.89      4.64 o 
   4   1  -7     3540.23     3987.04     59.08 o 
   5   1  -7      469.37      508.30      8.55 o 
   6   1  -7     1010.83     1028.69     18.10 o 
   7   1  -7      319.97      308.03      5.41 o 
   8   1  -7      688.01      681.94     11.11 o 
   9   1  -7      166.25      165.22      3.67 o 
  10   1  -7      402.69      391.33      7.74 o 
  11   1  -7      134.67      133.74      3.61 o 
  12   1  -7      305.61      314.15     13.13 o 
  13   1  -7       89.68       88.11      3.83 o 
  14   1  -7      100.37       89.96      3.93 o 
  15   1  -7        4.96        2.21      1.68 o 
  16   1  -7        4.24        4.17      1.82 o 
  17   1  -7      101.83       97.02      5.86 o 
  18   1  -7       35.44       36.68      4.20 o 
  19   1  -7       34.07       50.19      7.71 o 
  20   1  -7       32.03       39.61      7.30 o 
   1   2  -7      373.44      405.89      6.90 o 
   2   2  -7     2268.67     2431.93     36.50 o 
   3   2  -7      248.19      286.81      8.32 o 
   4   2  -7      295.94      306.11      5.60 o 
   5   2  -7     1236.47     1322.50     20.39 o 
   6   2  -7      958.59      939.73     14.87 o 
   7   2  -7      790.10      786.95     14.39 o 
   8   2  -7      504.93      476.74     11.42 o 
   9   2  -7       58.63       53.60      3.36 o 
  10   2  -7       81.07       76.18      3.48 o 
  11   2  -7      264.06      249.34      7.38 o 
  12   2  -7      217.60      204.11      7.37 o 
  13   2  -7      114.00       93.46      8.87 o 
  14   2  -7      118.25      123.37      9.29 o 
  15   2  -7       61.74       65.36      4.08 o 
  16   2  -7       32.15       37.09      4.62 o 
  17   2  -7       61.90       65.75      4.85 o 
  18   2  -7       55.75       56.99      4.74 o 
  19   2  -7        4.44        5.96      4.91 o 
  20   2  -7       11.85        9.34      5.67 o 
   1   3  -7       96.24       95.66      2.92 o 
   2   3  -7      236.41      246.25      6.26 o 
   3   3  -7      549.54      543.75     10.22 o 
   4   3  -7      143.90      148.02      5.24 o 
   5   3  -7       43.00       40.76      1.87 o 
   6   3  -7      414.54      411.08      9.33 o 
   7   3  -7      358.20      352.78      7.05 o 
   8   3  -7       54.64       53.67      3.05 o 
   9   3  -7      342.01      298.15      7.57 o 
  10   3  -7      553.78      525.97     11.99 o 
  11   3  -7       26.06       26.26      2.29 o 
  12   3  -7      186.91      169.33      7.41 o 
  13   3  -7      330.32      317.70     12.75 o 
  14   3  -7      109.28      112.03      5.54 o 
  15   3  -7        8.45        9.14      2.62 o 
  16   3  -7        9.78        5.16      3.19 o 
  17   3  -7       95.94      107.39      7.68 o 
  18   3  -7        0.71       -0.38      2.80 o 
  19   3  -7        2.51       -2.87      2.77 o 
   1   4  -7       27.64       19.31      1.68 o 
   2   4  -7      298.82      271.59      6.82 o 
   3   4  -7      290.38      266.26      6.69 o 
   4   4  -7      111.71      106.68      3.70 o 
   5   4  -7      445.62      425.77     13.58 o 
   6   4  -7      142.66      135.48      5.49 o 
   7   4  -7       81.29       74.69      4.04 o 
   8   4  -7      271.45      257.91      8.55 o 
   9   4  -7      173.87      169.50      5.21 o 
  10   4  -7       43.48       40.60      3.00 o 
  11   4  -7       23.13       26.20      3.13 o 
  12   4  -7       59.45       60.20      4.28 o 
  13   4  -7        7.79        7.20      2.44 o 
  14   4  -7       56.42       47.04      4.24 o 
  15   4  -7       42.04       49.06      4.41 o 
  16   4  -7       24.76       24.37      3.53 o 
  17   4  -7       16.11       22.55      3.56 o 
   1   5  -7      133.80      132.50      8.35 o 
   2   5  -7      150.70      142.09      6.29 o 
   3   5  -7      456.39      422.56      9.97 o 
   4   5  -7       62.72       66.25      4.20 o 
   5   5  -7      337.20      336.46     10.44 o 
   6   5  -7      242.46      224.52     10.99 o 
   7   5  -7      132.13      121.91      5.55 o 
   8   5  -7        8.31        7.61      2.35 o 
   9   5  -7      146.60      138.98      6.11 o 
  10   5  -7       48.21       54.95      4.17 o 
  11   5  -7      137.20      140.25     11.47 o 
  12   5  -7       17.29       18.64      4.56 o 
  13   5  -7       17.01       14.26      2.82 o 
  14   5  -7       20.65       16.68      3.12 o 
  15   5  -7        5.36        6.38      3.01 o 
  16   5  -7        4.53        5.96      2.78 o 
   1   6  -7      160.22      159.68      6.67 o 
   2   6  -7       77.37       82.11      4.89 o 
   3   6  -7      283.53      253.05      9.48 o 
   4   6  -7        2.50        2.14      2.33 o 
   5   6  -7       92.96       81.93      4.86 o 
   6   6  -7       46.06       44.79      3.93 o 
   7   6  -7      115.30      125.24      6.02 o 
   8   6  -7        0.06        0.81      2.25 o 
   9   6  -7       42.55       42.24      4.12 o 
  10   6  -7       50.63       52.02      4.40 o 
  11   6  -7       51.64       46.33      4.35 o 
  12   6  -7       49.25       58.64      4.94 o 
  13   6  -7       81.33       79.14      5.64 o 
   1   7  -7      119.00      117.25      6.95 o 
   2   7  -7       69.24       63.58      4.84 o 
   3   7  -7       12.74        9.95      3.00 o 
   4   7  -7       35.39       35.31      3.95 o 
   5   7  -7      128.19      132.83      9.96 o 
   6   7  -7       56.13       51.63      5.66 o 
   7   7  -7       28.13       23.91      3.58 o 
   8   7  -7       30.48       31.20      3.94 o 
   9   7  -7       65.12       72.00      5.34 o 
  10   7  -7       25.93       35.03      5.90 o 
   1   8  -7        2.43        7.27      3.10 o 
   2   8  -7       46.32       62.37      5.19 o 
   0   0  -6     3463.90     3423.27     79.70 o 
   2   0  -6     3367.70     3580.08     59.06 o 
   4   0  -6     2154.02     2031.38     50.42 o 
   6   0  -6     1436.34     1557.13     37.09 o 
   8   0  -6     1749.96     1756.17     54.30 o 
  10   0  -6      208.10      213.99      6.80 o 
  12   0  -6     1130.45     1064.65     39.80 o 
  14   0  -6      865.04      811.43     21.39 o 
  16   0  -6      469.35      488.64     14.72 o 
  18   0  -6       23.38       34.03      5.58 o 
   0   1  -6      552.73      530.88     11.16 o 
   1   1  -6      447.14      441.89      6.63 o 
   2   1  -6      466.69      439.54      6.68 o 
   3   1  -6     1560.74     1657.32     24.85 o 
   4   1  -6     8373.47     8982.71    131.75 o 
   5   1  -6       10.75       10.19      1.45 o 
   6   1  -6      229.60      253.25      4.57 o 
   7   1  -6     1216.12     1275.85     19.45 o 
   8   1  -6     1531.83     1634.21     28.08 o 
   9   1  -6       90.92       86.15      2.89 o 
  10   1  -6       47.68       45.42      2.44 o 
  11   1  -6       75.17       73.07      3.12 o 
  12   1  -6       79.67       80.13      3.47 o 
  13   1  -6      215.39      200.28      6.62 o 
  14   1  -6      129.17      119.11      4.50 o 
  15   1  -6       17.97       14.81      2.12 o 
  16   1  -6      251.45      252.47      7.29 o 
  17   1  -6       18.73       19.25      2.51 o 
  18   1  -6       15.77       20.43      3.25 o 
  19   1  -6       25.02       20.97      5.58 o 
  20   1  -6        4.77        5.93      4.43 o 
   0   2  -6     1983.22     2104.03     49.58 o 
   1   2  -6       54.18       50.73      1.75 o 
   2   2  -6      259.64      241.87      7.86 o 
   3   2  -6     1197.24     1204.95     46.25 o 
   4   2  -6      548.29      556.26      9.24 o 
   5   2  -6     2545.01     2721.15     45.11 o 
   6   2  -6      160.96      137.87      3.35 o 
   7   2  -6      329.86      306.41      7.16 o 
   8   2  -6      277.40      258.33      8.75 o 
   9   2  -6      484.52      518.29     11.35 o 
  10   2  -6       43.99       43.29      4.39 o 
  11   2  -6      267.40      265.01      6.85 o 
  12   2  -6       46.59       44.58      3.84 o 
  13   2  -6       28.21       25.57      2.70 o 
  14   2  -6       54.02       51.86      3.52 o 
  15   2  -6      114.63      118.37     14.64 o 
  16   2  -6      170.94      167.23      9.40 o 
  17   2  -6      135.33      132.50      8.44 o 
  18   2  -6        8.47       10.26      3.47 o 
  19   2  -6      120.66      142.25      9.15 o 
  20   2  -6       69.14       83.42      7.36 o 
   0   3  -6       62.05       64.83      3.27 o 
   1   3  -6      101.44      100.48      3.11 o 
   2   3  -6      426.51      407.86     31.86 o 
   3   3  -6      865.00      851.78     17.14 o 
   4   3  -6      486.87      476.88      8.91 o 
   5   3  -6      333.62      298.83      6.04 o 
   6   3  -6      246.03      234.06      4.95 o 
   7   3  -6      177.18      157.03      3.73 o 
   8   3  -6      187.13      181.78      7.96 o 
   9   3  -6      288.89      273.01      6.97 o 
  10   3  -6      191.89      183.76      7.19 o 
  11   3  -6      271.26      265.15      6.98 o 
  12   3  -6      179.58      167.65      5.27 o 
  13   3  -6      146.55      145.30      6.33 o 
  14   3  -6       14.38       15.05      2.80 o 
  15   3  -6       28.44       30.54      3.49 o 
  16   3  -6        7.70       11.44      3.51 o 
  17   3  -6      107.31      105.98      7.81 o 
  18   3  -6        1.50        2.07      3.28 o 
  19   3  -6        2.93        7.46      3.95 o 
   0   4  -6      372.70      299.34     13.29 o 
   1   4  -6      224.96      182.40      8.95 o 
   2   4  -6      224.69      213.71     16.07 o 
   3   4  -6      931.35      846.67     29.05 o 
   4   4  -6      336.63      314.82      7.45 o 
   5   4  -6      395.29      347.77      8.06 o 
   6   4  -6       40.48       38.13      3.03 o 
   7   4  -6       84.00       70.46      3.98 o 
   8   4  -6       45.25       44.07      3.32 o 
   9   4  -6       85.02       76.00      4.36 o 
  10   4  -6      110.71       94.57      3.75 o 
  11   4  -6       80.50       67.11      4.38 o 
  12   4  -6      230.59      215.89     10.45 o 
  13   4  -6      151.64      140.31     18.48 o 
  14   4  -6       11.30        6.48      3.20 o 
  15   4  -6      209.64      215.97     12.40 o 
  16   4  -6       76.87       84.92      5.59 o 
  17   4  -6       61.73       69.18      5.25 o 
  18   4  -6        0.52       -0.25      3.41 o 
   0   5  -6       15.25       13.22      3.79 o 
   1   5  -6      233.00      236.85      8.03 o 
   2   5  -6       79.68       74.25      3.40 o 
   3   5  -6      458.89      430.61     10.08 o 
   4   5  -6       85.08       84.93      4.68 o 
   5   5  -6      677.37      640.88     23.96 o 
   6   5  -6       85.34       73.59      7.89 o 
   7   5  -6      359.44      350.61     11.82 o 
   8   5  -6      130.15      124.25      5.70 o 
   9   5  -6       58.44       52.90      4.04 o 
  10   5  -6       53.17       48.28      4.05 o 
  11   5  -6       46.38       38.32      3.73 o 
  12   5  -6        5.76        3.53      2.58 o 
  13   5  -6       11.03       17.10      3.13 o 
  14   5  -6       24.78       32.80      3.95 o 
  15   5  -6      116.38      129.01      6.59 o 
  16   5  -6       23.03       23.42      4.62 o 
   0   6  -6       46.12       34.64      4.91 o 
   1   6  -6        1.00        1.93      2.32 o 
   2   6  -6       12.67        9.23      2.57 o 
   3   6  -6       33.09       25.23      3.22 o 
   4   6  -6       50.34       45.50      3.80 o 
   5   6  -6       40.22       37.73      3.57 o 
   6   6  -6       41.74       38.90      3.65 o 
   7   6  -6        9.97        5.21      2.34 o 
   8   6  -6       60.55       65.09      4.52 o 
   9   6  -6       45.62       44.41      4.06 o 
  10   6  -6      101.92       96.40      5.71 o 
  11   6  -6        6.52        3.02      2.45 o 
  12   6  -6       22.07       23.56      3.43 o 
  13   6  -6       62.06       48.81      4.68 o 
  14   6  -6       11.34        7.56      2.83 o 
   0   7  -6        4.27        7.78      3.95 o 
   1   7  -6       21.73       19.97      3.45 o 
   2   7  -6       15.01       14.09      2.98 o 
   3   7  -6       77.76       64.57      4.81 o 
   4   7  -6       22.93       28.79      3.84 o 
   5   7  -6      152.79      140.57      6.61 o 
   6   7  -6        8.97        6.93      2.73 o 
   7   7  -6       30.16       30.72      5.58 o 
   8   7  -6        4.67        2.24      2.47 o 
   9   7  -6        3.44       -2.42      2.77 o 
  10   7  -6        5.82        4.77      2.88 o 
  11   7  -6        2.77        6.55      2.84 o 
   0   8  -6       37.69       41.81      6.34 o 
   1   8  -6       29.85       37.15      4.29 o 
   2   8  -6       52.16       60.15      5.08 o 
   3   8  -6       63.63       67.36      5.34 o 
   4   8  -6       69.65       74.50      5.55 o 
   2   0  -5      633.26      634.15     13.15 o 
   4   0  -5      804.45      875.15     22.25 o 
   6   0  -5      376.11      373.66      9.87 o 
   8   0  -5      762.02      704.59     25.56 o 
  10   0  -5       51.59       48.21      4.65 o 
  12   0  -5      415.10      376.94     16.98 o 
  14   0  -5      141.08      154.36      9.18 o 
  16   0  -5      104.74       91.84      7.55 o 
  18   0  -5       98.16      112.23      8.64 o 
   1   1  -5     2589.76     2669.38     36.24 o 
   2   1  -5     1075.28     1095.37     16.59 o 
   3   1  -5     1412.58     1481.47     24.78 o 
   4   1  -5     2407.26     2590.73     42.89 o 
   5   1  -5     1389.10     1575.79     26.38 o 
   6   1  -5      624.32      605.79     12.85 o 
   7   1  -5      953.79     1105.07     22.04 o 
   8   1  -5      149.46      144.87      4.16 o 
   9   1  -5      420.03      410.83      9.28 o 
  10   1  -5     1358.23     1379.91     31.50 o 
  11   1  -5      102.69       99.58      6.37 o 
  12   1  -5      469.05      465.30     18.39 o 
  13   1  -5      160.05      153.44      5.88 o 
  14   1  -5      178.16      162.88      6.39 o 
  15   1  -5      141.19      136.75     14.88 o 
  16   1  -5      123.79      119.65      7.52 o 
  17   1  -5       16.20       14.75      2.66 o 
  18   1  -5       18.52       20.27      4.14 o 
  19   1  -5       74.38       75.23      4.71 o 
  20   1  -5       39.32       45.62      4.89 o 
  21   1  -5        3.66       -2.17      4.30 o 
   1   2  -5     1233.35     1325.47     22.20 o 
   2   2  -5     1145.03     1186.11     22.96 o 
   3   2  -5     1451.79     1538.76     25.82 o 
   4   2  -5      133.96      121.22      2.86 o 
   5   2  -5     1808.33     1912.59     32.01 o 
   6   2  -5     1566.48     1569.40     34.98 o 
   7   2  -5      309.95      297.54      7.03 o 
   8   2  -5     1562.79     1637.47     31.65 o 
   9   2  -5      166.25      157.69      4.52 o 
  10   2  -5      614.17      612.99     12.83 o 
  11   2  -5      271.31      281.97      7.10 o 
  12   2  -5      147.08      139.53      4.63 o 
  13   2  -5      488.59      460.69     23.10 o 
  14   2  -5      423.17      410.57      9.44 o 
  15   2  -5      227.99      240.50      8.12 o 
  16   2  -5      131.91      136.10      8.44 o 
  17   2  -5       21.52       24.57      4.46 o 
  18   2  -5       13.54       10.13      3.60 o 
  19   2  -5       28.42       26.58      5.07 o 
  20   2  -5       21.54       27.18      5.13 o 
   1   3  -5      129.33      114.42      4.39 o 
   2   3  -5     2061.40     2163.92     41.29 o 
   3   3  -5      111.16       79.24      3.86 o 
   4   3  -5      923.98      981.51     20.86 o 
   5   3  -5      142.58      124.67      4.69 o 
   6   3  -5      194.87      177.67      3.89 o 
   7   3  -5      295.50      246.68      7.55 o 
   8   3  -5      133.67      110.36      3.65 o 
   9   3  -5      438.01      433.50      9.78 o 
  10   3  -5      225.07      234.13      7.06 o 
  11   3  -5      116.57      116.43      8.16 o 
  12   3  -5      106.43      103.47      3.85 o 
  13   3  -5      178.49      185.88      8.64 o 
  14   3  -5       36.61       43.51      6.12 o 
  15   3  -5        6.49        5.52      2.36 o 
  16   3  -5       29.87       28.04      4.72 o 
  17   3  -5       29.13       37.73      5.51 o 
  18   3  -5       87.48       99.83      8.19 o 
  19   3  -5       12.09       13.93      4.24 o 
  20   3  -5       19.05       28.23      5.32 o 
   1   4  -5      178.12      170.73      6.69 o 
   2   4  -5      221.69      210.66      6.73 o 
   3   4  -5      253.28      228.16      8.93 o 
   4   4  -5      258.12      246.98      5.19 o 
   5   4  -5      145.62      135.68      3.53 o 
   6   4  -5      172.91      161.34      4.71 o 
   7   4  -5      433.40      408.76     13.33 o 
   8   4  -5       48.88       44.50      2.65 o 
   9   4  -5      140.95      131.36      4.48 o 
  10   4  -5      231.93      225.14      9.65 o 
  11   4  -5      133.55      127.02     10.54 o 
  12   4  -5       16.37       19.66      2.94 o 
  13   4  -5       25.49       20.87      3.36 o 
  14   4  -5        5.05        2.53      2.32 o 
  15   4  -5       43.57       38.95      4.01 o 
  16   4  -5        1.82        2.11      2.74 o 
  17   4  -5       13.89        9.91      2.92 o 
  18   4  -5       24.70       28.14      5.45 o 
   1   5  -5      552.05      527.40     11.20 o 
   2   5  -5      594.37      568.98     12.05 o 
   3   5  -5      263.72      268.37     10.04 o 
   4   5  -5      269.40      251.30     11.74 o 
   5   5  -5      946.00      893.76     22.42 o 
   6   5  -5      198.46      199.55      5.76 o 
   7   5  -5      352.55      329.88      8.20 o 
   8   5  -5       19.13       19.01      2.23 o 
   9   5  -5      114.41      113.63      4.33 o 
  10   5  -5       22.63       21.81      2.39 o 
  11   5  -5      134.28      127.89      5.16 o 
  12   5  -5        2.88        3.04      1.87 o 
  13   5  -5      236.08      236.47      9.86 o 
  14   5  -5       44.00       42.44      4.29 o 
  15   5  -5       52.60       60.83      4.91 o 
  16   5  -5        3.93        2.57      2.44 o 
  17   5  -5       17.76       22.87      3.69 o 
   1   6  -5      129.99      114.59      5.47 o 
   2   6  -5      261.96      266.42      9.02 o 
   3   6  -5      241.51      223.65      8.03 o 
   4   6  -5       39.30       35.23      3.48 o 
   5   6  -5       22.86       18.82      2.16 o 
   6   6  -5       89.04       84.49      3.75 o 
   7   6  -5      173.45      161.02      5.28 o 
   8   6  -5       45.67       51.35      3.24 o 
   9   6  -5      330.93      313.81     13.38 o 
  10   6  -5        9.16        9.48      2.10 o 
  11   6  -5       63.62       57.53      3.69 o 
  12   6  -5       50.47       55.29      3.74 o 
  13   6  -5       17.08       21.84      2.77 o 
  14   6  -5        6.42        6.30      3.54 o 
   1   7  -5      170.68      166.37      7.27 o 
   2   7  -5       79.63       79.89      5.07 o 
   3   7  -5      250.01      243.25      9.05 o 
   4   7  -5       78.93       65.41      4.78 o 
   5   7  -5       59.63       65.25      8.75 o 
   6   7  -5      140.39      151.75      6.79 o 
   7   7  -5       46.20       44.71      4.20 o 
   8   7  -5        3.86        4.39      2.62 o 
   9   7  -5       83.00       82.82      5.40 o 
  10   7  -5        6.94       12.11      3.09 o 
  11   7  -5       67.71       66.73      4.07 o 
   1   8  -5       12.09       12.66      3.29 o 
   2   8  -5       20.80       26.41      4.33 o 
   3   8  -5        4.51       -1.11      2.54 o 
   4   8  -5        6.20        7.91      2.97 o 
   5   8  -5       17.56       23.10      3.76 o 
   6   8  -5       33.20       38.38      4.36 o 
   0   0  -4    18872.05    19953.78    452.26 o 
   2   0  -4     4746.33     5048.32     88.67 o 
   4   0  -4     3339.26     3715.35     85.82 o 
   6   0  -4      280.06      310.75      8.49 o 
   8   0  -4     4256.11     4944.21    165.92 o 
  10   0  -4      814.09      917.34     34.38 o 
  16   0  -4       52.28       50.47      6.09 o 
  18   0  -4       65.69       70.81      7.20 o 
   0   1  -4    30484.84    31326.70    582.28 o 
   1   1  -4     7322.13     7606.90    110.87 o 
   2   1  -4     8122.44     8702.51    139.65 o 
   3   1  -4     2500.01     2676.83     51.95 o 
   4   1  -4     1083.32     1129.27     19.06 o 
   5   1  -4      216.31      188.31      4.56 o 
   6   1  -4      507.23      509.74     18.79 o 
   7   1  -4      772.40      815.73     16.43 o 
   8   1  -4      242.78      184.14      4.88 o 
   9   1  -4      292.23      258.90      6.13 o 
  10   1  -4      334.30      380.28     15.07 o 
  11   1  -4      138.64      126.68      4.85 o 
  12   1  -4      556.55      543.15     14.30 o 
  13   1  -4      266.89      264.30      8.53 o 
  14   1  -4      407.04      418.00     23.10 o 
  15   1  -4      580.72      565.77     15.72 o 
  16   1  -4      249.09      242.26      8.51 o 
  17   1  -4       18.24       16.99      2.73 o 
  18   1  -4       86.08       81.36      4.90 o 
  19   1  -4       20.15       22.16      4.40 o 
  20   1  -4      122.08      121.13      6.09 o 
  21   1  -4       12.82       10.48      4.02 o 
   0   2  -4     2497.40     2425.85     76.09 o 
   1   2  -4      454.08      481.95     11.75 o 
   2   2  -4      391.76      450.87      8.18 o 
   3   2  -4      515.88      555.97      9.84 o 
   4   2  -4     1039.25     1111.83     18.72 o 
   5   2  -4      446.40      501.53     11.06 o 
   6   2  -4     1770.28     1923.51     36.64 o 
   7   2  -4      286.32      265.56      6.40 o 
   8   2  -4      321.39      303.88      7.21 o 
   9   2  -4      179.58      173.86      4.78 o 
  10   2  -4       53.60       59.98      2.66 o 
  11   2  -4      672.91      646.51     11.71 o 
  12   2  -4      862.79      833.94     15.64 o 
  13   2  -4      391.76      387.54     10.40 o 
  14   2  -4      253.83      263.50      7.16 o 
  15   2  -4      214.73      229.03      7.64 o 
  16   2  -4      142.33      133.99      5.64 o 
  17   2  -4       16.27       16.60      4.05 o 
  18   2  -4       24.01       20.90      4.84 o 
  19   2  -4       48.00       48.53      6.02 o 
  20   2  -4       13.13       18.67      4.65 o 
  21   2  -4       20.85       29.09      5.45 o 
   0   3  -4     2476.84     2678.07     85.27 o 
   1   3  -4     2923.78     3122.48     56.99 o 
   2   3  -4        5.49        4.79      1.60 o 
   3   3  -4      123.65      139.48      3.19 o 
   4   3  -4      356.47      388.15      7.15 o 
   5   3  -4      356.96      410.45      7.53 o 
   6   3  -4      263.97      287.89      7.59 o 
   7   3  -4      318.35      305.09      6.20 o 
   8   3  -4       63.25       55.92      1.98 o 
   9   3  -4      370.49      363.83      6.24 o 
  10   3  -4      158.59      143.44      3.18 o 
  11   3  -4      142.67      146.87      4.01 o 
  12   3  -4      592.70      579.22     11.08 o 
  13   3  -4      424.30      420.42     10.25 o 
  14   3  -4      343.70      346.42     11.10 o 
  15   3  -4      207.55      195.64      7.87 o 
  16   3  -4       46.70       49.23      5.96 o 
  17   3  -4       16.00       15.17      4.27 o 
  18   3  -4       61.10       66.25      7.04 o 
  19   3  -4       39.27       41.14      5.99 o 
  20   3  -4        2.39       11.44      4.11 o 
   0   4  -4      508.70      521.05     12.79 o 
   1   4  -4     1102.50     1035.75     18.51 o 
   2   4  -4      198.71      194.81      4.95 o 
   3   4  -4      213.28      232.03      5.67 o 
   4   4  -4      148.30      140.41      3.42 o 
   5   4  -4      136.81      130.07      5.09 o 
   6   4  -4      194.74      185.57      5.11 o 
   7   4  -4      363.25      336.24      7.98 o 
   8   4  -4      108.35      104.98      5.82 o 
   9   4  -4      176.69      147.10      6.07 o 
  10   4  -4       50.83       47.86      2.93 o 
  11   4  -4      397.04      381.39      9.43 o 
  12   4  -4      100.57       92.94      8.22 o 
  13   4  -4       84.35       81.00      8.34 o 
  14   4  -4      126.49      116.23      4.75 o 
  15   4  -4       38.79       34.41      3.20 o 
  16   4  -4        3.78        3.12      2.51 o 
  17   4  -4       27.57       33.17      5.64 o 
  18   4  -4       12.49       10.96      4.37 o 
  19   4  -4       51.49       62.81      7.39 o 
   0   5  -4      478.84      454.87     11.68 o 
   1   5  -4     1014.03     1009.01     19.82 o 
   2   5  -4      232.01      217.97      5.67 o 
   3   5  -4       40.55       44.68      2.47 o 
   4   5  -4      278.82      258.77      6.58 o 
   5   5  -4       96.70       92.07      5.91 o 
   6   5  -4       68.99       66.47      4.50 o 
   7   5  -4      161.10      153.95      4.91 o 
   8   5  -4       31.56       27.02      2.37 o 
   9   5  -4       40.91       42.22      2.85 o 
  10   5  -4        8.23       11.78      2.98 o 
  11   5  -4      143.49      152.01      5.95 o 
  12   5  -4      190.44      168.86      7.50 o 
  13   5  -4       97.59      103.04      4.64 o 
  14   5  -4       39.71       34.96      3.17 o 
  15   5  -4        7.18        6.58      2.13 o 
  16   5  -4       19.99       20.21      3.10 o 
  17   5  -4        2.96        3.50      2.53 o 
   0   6  -4      240.72      229.62     11.34 o 
   1   6  -4      462.35      450.26     13.05 o 
   2   6  -4        5.83        6.31      2.49 o 
   3   6  -4       30.02       32.35      3.37 o 
   4   6  -4       81.13       72.25      3.38 o 
   5   6  -4      364.69      342.40      8.45 o 
   6   6  -4        2.24        3.27      1.58 o 
   7   6  -4       35.10       36.18      4.72 o 
   8   6  -4        3.37        4.80      1.85 o 
   9   6  -4      118.48      114.26      4.58 o 
  10   6  -4       58.34       52.13      3.42 o 
  11   6  -4        2.45        2.19      1.74 o 
  12   6  -4       15.89       18.80      2.57 o 
  13   6  -4      113.95      109.48      5.02 o 
  14   6  -4       56.49       60.54      4.07 o 
  15   6  -4       28.56       34.55      3.45 o 
   0   7  -4        0.72       -0.51      3.54 o 
   1   7  -4      147.91      141.47      7.07 o 
   2   7  -4        6.30        5.30      2.70 o 
   3   7  -4       11.56       12.59      2.84 o 
   4   7  -4       11.85       10.43      2.90 o 
   5   7  -4        1.02       -1.13      3.43 o 
   6   7  -4        6.51        7.69      2.61 o 
   7   7  -4       24.22       25.12      3.41 o 
   8   7  -4       17.32       21.69      3.42 o 
   9   7  -4        4.87        3.43      1.87 o 
  10   7  -4        0.48       -1.50      1.73 o 
  11   7  -4      101.52      105.78      5.76 o 
  12   7  -4       33.98       39.41      3.76 o 
   0   8  -4       70.27       82.12      7.74 o 
   1   8  -4       43.08       42.35      4.38 o 
   2   8  -4       25.20       31.09      4.05 o 
   3   8  -4        5.76        8.62      2.96 o 
   4   8  -4       29.16       27.40      3.85 o 
   5   8  -4       15.51       14.54      3.24 o 
   6   8  -4        8.83       11.97      3.03 o 
   7   8  -4        5.34        1.62      3.23 o 
   2   0  -3    30062.82    27898.51   1406.93 o 
   4   0  -3     6319.06     7219.92    166.38 o 
  20   0  -3       21.93       19.88      5.07 o 
   1   1  -3     5573.17     6039.59     98.01 o 
   2   1  -3    16168.91    16424.61    237.48 o 
   3   1  -3     1697.23     1739.50     28.93 o 
   4   1  -3     5120.27     5437.29    101.99 o 
   5   1  -3      340.99      348.25      7.47 o 
   6   1  -3     1571.56     1630.45     31.11 o 
   7   1  -3      107.83      102.84      3.17 o 
   8   1  -3      520.46      469.79     12.71 o 
   9   1  -3      155.07      164.59      5.42 o 
  10   1  -3     1261.85     1230.93     42.76 o 
  11   1  -3      102.66      102.99      6.05 o 
  12   1  -3      289.51      259.96     11.60 o 
  13   1  -3      110.70      119.91      7.14 o 
  14   1  -3      174.68      172.77      9.02 o 
  15   1  -3       86.50       93.43      6.56 o 
  16   1  -3      116.99      109.72      5.21 o 
  17   1  -3      172.54      173.19      9.53 o 
  18   1  -3       88.49       82.50      6.69 o 
  19   1  -3       37.17       40.18      5.35 o 
  20   1  -3        5.31        2.52      3.47 o 
  21   1  -3       39.29       45.18      4.24 o 
   1   2  -3      116.40      107.76      2.77 o 
   2   2  -3      227.57      241.59      4.54 o 
   3   2  -3      162.80      170.18      3.08 o 
   4   2  -3       22.89       17.73      0.83 o 
   5   2  -3      132.43      150.19      2.83 o 
   6   2  -3     2631.92     2800.82     40.05 o 
   7   2  -3     1272.86     1407.13     23.54 o 
   8   2  -3      430.07      400.41      6.63 o 
   9   2  -3      177.49      168.81      3.46 o 
  10   2  -3      296.22      276.68      9.48 o 
  11   2  -3        5.07        6.14      0.97 o 
  12   2  -3       19.90       19.66      1.52 o 
  13   2  -3      232.44      228.15      5.20 o 
  14   2  -3      357.71      326.85      7.83 o 
  15   2  -3       19.77       15.82      2.43 o 
  16   2  -3       13.91       10.35      2.42 o 
  17   2  -3       33.38       42.58      5.85 o 
  18   2  -3       71.85       89.67      7.55 o 
  19   2  -3       54.72       63.25      6.85 o 
  20   2  -3        5.95        6.12      3.63 o 
  21   2  -3       21.50       32.22      5.58 o 
   1   3  -3     1181.07     1203.56     19.30 o 
   2   3  -3      528.67      536.84      9.05 o 
   3   3  -3      244.98      254.55      5.82 o 
   4   3  -3      230.10      215.04      4.38 o 
   5   3  -3      689.86      684.90     13.44 o 
   6   3  -3     1150.86     1259.76     38.41 o 
   7   3  -3      870.04      924.42     13.86 o 
   8   3  -3      272.97      280.83      4.88 o 
   9   3  -3      688.79      652.49     15.09 o 
  10   3  -3       21.54       20.21      1.21 o 
  11   3  -3       79.64       86.48      3.62 o 
  12   3  -3      172.36      163.91      4.45 o 
  13   3  -3      356.41      356.79      9.06 o 
  14   3  -3       37.13       35.57      2.96 o 
  15   3  -3       17.28       14.98      2.92 o 
  16   3  -3       26.10       21.15      4.38 o 
  17   3  -3      166.26      193.68     11.31 o 
  18   3  -3      249.37      256.10     13.61 o 
  19   3  -3       69.39       76.03      7.71 o 
  20   3  -3        7.89       18.61      4.88 o 
   1   4  -3      391.54      352.89      6.45 o 
   2   4  -3      151.68      159.68      3.44 o 
   3   4  -3      994.69     1024.26     16.82 o 
   4   4  -3       32.27       30.31      1.91 o 
   5   4  -3      556.26      540.35     11.40 o 
   6   4  -3      143.28      137.89      4.26 o 
   7   4  -3      249.67      229.84      7.95 o 
   8   4  -3      493.49      479.95     10.69 o 
   9   4  -3      768.76      754.94     25.71 o 
  10   4  -3      733.91      705.68     20.14 o 
  11   4  -3     1119.69     1085.63     39.00 o 
  12   4  -3      159.92      161.51     11.22 o 
  13   4  -3        8.15       10.38      2.05 o 
  14   4  -3       14.08       16.32      2.38 o 
  15   4  -3      103.89       92.17      4.48 o 
  16   4  -3       10.52        7.77      2.11 o 
  17   4  -3       20.86       29.84      3.78 o 
  18   4  -3        2.17        5.12      2.61 o 
  19   4  -3        7.30       14.18      4.91 o 
   1   5  -3      658.58      625.56     10.91 o 
   2   5  -3       20.36       24.89      2.10 o 
   3   5  -3      825.27      795.73     16.09 o 
   4   5  -3        3.69        5.49      2.69 o 
   5   5  -3      458.20      434.66     14.93 o 
   6   5  -3      165.41      159.72      5.25 o 
   7   5  -3      257.18      243.74      6.52 o 
   8   5  -3      237.74      203.07      9.08 o 
   9   5  -3       26.01       24.55      3.16 o 
  10   5  -3       43.53       43.55      2.98 o 
  11   5  -3      299.58      303.40      9.89 o 
  12   5  -3      176.14      175.54      9.67 o 
  13   5  -3      103.31      101.99      4.53 o 
  14   5  -3       36.43       28.85      4.10 o 
  15   5  -3       26.69       25.93      3.01 o 
  16   5  -3        9.98        8.71      2.29 o 
  17   5  -3        1.43        3.52      2.12 o 
   1   6  -3       92.08       96.62      6.42 o 
   2   6  -3        6.71        9.62      2.01 o 
   3   6  -3      259.15      244.39      6.49 o 
   4   6  -3       17.45       11.58      2.58 o 
   5   6  -3      514.04      477.15     25.21 o 
   6   6  -3       21.68       24.95      2.99 o 
   7   6  -3      320.70      294.44      9.34 o 
   8   6  -3       63.99       62.77      3.47 o 
   9   6  -3      298.83      278.32      7.69 o 
  10   6  -3        9.01       10.93      2.14 o 
  11   6  -3       23.46       17.53      2.43 o 
  12   6  -3        0.14       -0.16      1.67 o 
  13   6  -3       15.66       16.37      2.50 o 
  14   6  -3        5.47        8.59      2.32 o 
  15   6  -3       49.67       49.27      3.83 o 
   1   7  -3       80.03       78.79      4.82 o 
   2   7  -3       80.35       77.36      4.82 o 
   3   7  -3       31.52       40.23      3.87 o 
   4   7  -3        1.24       -0.27      2.22 o 
   5   7  -3       65.29       59.87      4.91 o 
   6   7  -3       79.34       77.73      4.91 o 
   7   7  -3       49.77       48.05      3.22 o 
   8   7  -3       45.15       44.59      3.21 o 
   9   7  -3       67.94       70.21      3.97 o 
  10   7  -3       39.57       42.65      3.41 o 
  11   7  -3       32.30       33.71      3.19 o 
  12   7  -3       13.40       18.23      2.67 o 
   1   8  -3        4.10        5.33      2.98 o 
   2   8  -3      116.36      125.74      6.56 o 
   3   8  -3       12.15       19.59      3.46 o 
   4   8  -3        8.96        8.34      3.02 o 
   5   8  -3       24.50       23.37      3.59 o 
   6   8  -3       14.87       20.67      3.38 o 
   7   8  -3       53.03       58.41      7.04 o 
   0   0  -2     8704.66     9164.81    210.19 o 
   2   0  -2     3978.26     4049.47     93.11 o 
  20   0  -2       45.83       43.72      6.02 o 
  22   0  -2       13.98       12.97      4.56 o 
   0   1  -2     2489.60     2552.87     80.91 o 
   1   1  -2     2547.39     2573.32    106.67 o 
   2   1  -2      289.81      265.06      4.18 o 
   3   1  -2     8424.47     8872.46    127.71 o 
   4   1  -2    15581.14    16119.90    256.81 o 
   5   1  -2      720.00      678.96     11.61 o 
   6   1  -2      897.58      975.49     16.42 o 
   7   1  -2     1030.49     1075.32     20.80 o 
   8   1  -2     3382.20     3713.03     68.86 o 
   9   1  -2      267.85      292.49      8.34 o 
  10   1  -2      215.39      234.34      7.17 o 
  11   1  -2      105.53      119.20      4.73 o 
  12   1  -2      116.12      107.93      4.57 o 
  13   1  -2      113.19      113.98      6.53 o 
  14   1  -2      143.55      140.52      5.43 o 
  15   1  -2      567.62      563.01     15.13 o 
  16   1  -2      643.14      664.11     17.47 o 
  17   1  -2       67.56       70.14      5.99 o 
  18   1  -2       19.07       24.79      4.46 o 
  19   1  -2       24.02       28.52      4.65 o 
  20   1  -2       37.99       38.68      5.26 o 
  21   1  -2       14.32       18.86      4.62 o 
   0   2  -2     1810.96     1804.56     40.05 o 
   1   2  -2       74.72       76.07      1.84 o 
   2   2  -2      236.95      219.82      4.79 o 
   3   2  -2     3939.66     4087.63     74.24 o 
   4   2  -2     3452.08     3675.92     52.06 o 
   5   2  -2     2083.28     2228.90     31.83 o 
   6   2  -2      841.85      890.34     13.25 o 
   7   2  -2     1030.41     1132.78     16.73 o 
   8   2  -2      171.47      161.27      3.20 o 
   9   2  -2       92.01       75.71      2.07 o 
  10   2  -2      226.18      236.34      4.49 o 
  11   2  -2       70.14       70.49      3.29 o 
  12   2  -2      116.70      113.26      2.93 o 
  13   2  -2       37.83       37.44      1.99 o 
  14   2  -2      385.03      407.84      9.60 o 
  15   2  -2       17.56       26.85      2.99 o 
  16   2  -2      448.36      441.44     10.55 o 
  17   2  -2      491.30      501.66     23.42 o 
  18   2  -2       55.18       62.27      8.52 o 
  19   2  -2        7.05        9.15      3.86 o 
  20   2  -2       49.64       61.88      7.14 o 
  21   2  -2       16.96       13.29      4.62 o 
   0   3  -2     1488.69     1632.35     36.63 o 
   1   3  -2      627.24      662.95     10.97 o 
   2   3  -2     2896.45     3373.99     52.81 o 
   3   3  -2     2529.75     2727.70     42.87 o 
   4   3  -2      695.24      727.26     19.00 o 
   5   3  -2     2210.18     2316.79     40.67 o 
   6   3  -2      382.97      444.74     10.83 o 
   7   3  -2       99.96       93.49      2.45 o 
   8   3  -2       83.78       82.67      2.40 o 
   9   3  -2      106.90       94.30      3.17 o 
  10   3  -2       36.47       32.96      1.55 o 
  11   3  -2       24.97       20.58      1.57 o 
  12   3  -2      249.80      241.34      9.51 o 
  13   3  -2       24.15       23.74      1.89 o 
  14   3  -2      219.27      216.94      5.39 o 
  15   3  -2      181.91      192.96      7.61 o 
  16   3  -2       20.49       19.04      3.25 o 
  17   3  -2      226.57      243.50     15.47 o 
  18   3  -2       42.37       45.72      4.84 o 
  19   3  -2       30.42       38.97      5.90 o 
  20   3  -2       11.75       17.59      4.81 o 
   0   4  -2     1444.07     1551.09     35.21 o 
   1   4  -2      200.83      198.58      4.09 o 
   2   4  -2      279.88      254.82      4.96 o 
   3   4  -2      725.84      716.09     18.30 o 
   4   4  -2      238.28      235.85      4.70 o 
   5   4  -2      956.20      942.47     20.29 o 
   6   4  -2       92.02       88.37      2.73 o 
   7   4  -2      287.71      303.02      9.78 o 
   8   4  -2      320.97      313.80      9.04 o 
   9   4  -2      491.48      464.18     10.57 o 
  10   4  -2      213.22      200.95      8.21 o 
  11   4  -2      187.49      192.57      5.93 o 
  12   4  -2        3.11       -0.35      1.53 o 
  13   4  -2       21.28       27.09      3.31 o 
  14   4  -2       25.90       22.44      2.59 o 
  15   4  -2       59.33       61.08      6.14 o 
  16   4  -2       66.68       73.16      4.25 o 
  17   4  -2       44.68       46.01      4.51 o 
  18   4  -2       36.60       44.13      4.61 o 
  19   4  -2        5.62        8.04      2.89 o 
   0   5  -2      793.30      786.44     18.94 o 
   1   5  -2      113.14      112.35      3.03 o 
   2   5  -2      158.32      157.73      3.68 o 
   3   5  -2      523.12      483.01      8.72 o 
   4   5  -2      195.14      182.73      7.14 o 
   5   5  -2      853.04      839.88     17.22 o 
   6   5  -2       83.43       78.33      5.36 o 
   7   5  -2      527.75      507.05     12.72 o 
   8   5  -2      164.31      162.96      5.27 o 
   9   5  -2       29.57       24.33      2.69 o 
  10   5  -2      133.46      122.86      6.54 o 
  11   5  -2        7.78       10.02      2.03 o 
  12   5  -2       30.22       34.55      2.96 o 
  13   5  -2       26.26       25.66      2.79 o 
  14   5  -2        7.20        5.62      2.02 o 
  15   5  -2      108.50      104.39      4.79 o 
  16   5  -2       26.18       35.15      4.66 o 
  17   5  -2       20.45       16.58      2.84 o 
   0   6  -2      197.17      192.69      9.91 o 
   1   6  -2       64.83       58.86      2.86 o 
   2   6  -2      145.51      142.41      4.55 o 
   3   6  -2      628.77      612.44     13.13 o 
   4   6  -2      154.56      143.27      4.74 o 
   5   6  -2      232.47      208.09      6.44 o 
   6   6  -2       35.88       37.50      2.72 o 
   7   6  -2       30.35       24.09      2.44 o 
   8   6  -2       58.40       56.51      3.27 o 
   9   6  -2       93.99       93.49      4.17 o 
  10   6  -2       19.94       19.08      2.92 o 
  11   6  -2        5.15        5.47      1.91 o 
  12   6  -2        9.06       10.59      2.35 o 
  13   6  -2       50.57       56.07      4.86 o 
  14   6  -2        8.49       10.84      2.35 o 
  15   6  -2       73.03       82.33      4.67 o 
   0   7  -2       83.69       80.08      6.91 o 
   1   7  -2       49.35       51.58      5.15 o 
   2   7  -2       53.86       47.03      3.92 o 
   3   7  -2       69.89       68.82      4.53 o 
   4   7  -2       13.79       16.74      3.02 o 
   5   7  -2       43.88       38.39      3.77 o 
   6   7  -2        4.28        6.89      2.05 o 
   7   7  -2       95.51      100.85      4.35 o 
   8   7  -2       11.54        5.39      2.00 o 
   9   7  -2       10.37       11.86      2.19 o 
  10   7  -2        3.60        0.92      2.28 o 
  11   7  -2        0.77        0.94      1.84 o 
  12   7  -2        0.85       -0.87      1.72 o 
   0   8  -2        7.77        1.05      3.76 o 
   1   8  -2        3.68        8.02      4.27 o 
   2   8  -2        0.46        0.15      2.50 o 
   3   8  -2       54.93       54.78      5.23 o 
   4   8  -2      115.19      110.87      6.10 o 
   5   8  -2       35.19       38.52      7.78 o 
   6   8  -2       16.25       18.51      3.28 o 
   7   8  -2       48.88       50.56      4.56 o 
   8   8  -2       12.39       13.30      4.96 o 
   6   0  -1     1752.94     1824.01     56.59 o 
   8   0  -1     5284.80     6025.15    183.42 o 
  18   0  -1      122.82      111.69      8.09 o 
  20   0  -1        3.36        0.86      3.57 o 
  22   0  -1       52.80       64.69      7.20 o 
   1   1  -1     6865.02     7216.12    136.92 o 
   2   1  -1     2296.42     2350.69     30.97 o 
   3   1  -1     2365.60     2544.56     35.81 o 
   4   1  -1     5238.10     5639.34     79.34 o 
   5   1  -1      150.99      141.46      2.94 o 
   6   1  -1     1052.03     1016.82     31.43 o 
   7   1  -1      643.89      703.02     13.97 o 
   8   1  -1     1345.40     1556.64     37.78 o 
   9   1  -1     1399.47     1646.98     42.94 o 
  10   1  -1     1063.37     1010.25     23.53 o 
  11   1  -1       57.17       55.00      7.28 o 
  12   1  -1      388.26      418.97     22.10 o 
  13   1  -1      131.93      122.92      4.99 o 
  14   1  -1      182.41      174.87      6.44 o 
  15   1  -1      111.30      110.64      5.28 o 
  16   1  -1       12.36        7.58      3.35 o 
  17   1  -1        5.88       -0.25      2.77 o 
  18   1  -1        5.88        7.46      3.22 o 
  19   1  -1        0.16        1.43      3.03 o 
  20   1  -1       24.76       26.40      3.78 o 
  21   1  -1        2.38        5.70      3.08 o 
  22   1  -1       34.71       36.09      5.07 o 
   1   2  -1      154.55      152.84      2.91 o 
   2   2  -1     3311.06     3512.30     54.75 o 
   3   2  -1      518.90      577.43     14.61 o 
   4   2  -1      180.82      189.98      5.00 o 
   5   2  -1      659.60      663.20     11.54 o 
   6   2  -1     3044.66     3215.57     45.66 o 
   7   2  -1      134.11      137.28      2.79 o 
   8   2  -1     1698.31     1782.29     26.69 o 
   9   2  -1      215.28      198.26      3.82 o 
  10   2  -1      735.31      721.35     15.34 o 
  11   2  -1       65.58       65.06      2.50 o 
  12   2  -1      266.42      240.61      6.24 o 
  13   2  -1      329.39      322.39     11.28 o 
  14   2  -1      822.17      849.54     52.94 o 
  15   2  -1      276.16      265.03      8.54 o 
  16   2  -1      308.37      293.36      9.42 o 
  17   2  -1      309.87      299.97      9.74 o 
  18   2  -1      131.56      144.13      6.43 o 
  19   2  -1        1.11        5.68      2.44 o 
  20   2  -1        0.41       -3.16      2.10 o 
  21   2  -1        2.27        5.45      3.86 o 
   1   3  -1     2403.68     2543.09     39.96 o 
   2   3  -1      852.78      903.06     14.72 o 
   3   3  -1       62.39       56.56      2.49 o 
   4   3  -1      663.52      720.06     11.98 o 
   5   3  -1      273.30      263.69      5.82 o 
   6   3  -1      597.78      608.06     12.95 o 
   7   3  -1      708.82      734.37     12.50 o 
   8   3  -1      199.19      195.18      4.25 o 
   9   3  -1     1556.61     1590.64     26.02 o 
  10   3  -1      603.77      637.71     14.10 o 
  11   3  -1      443.68      432.49     24.26 o 
  12   3  -1        4.86        5.85      1.25 o 
  13   3  -1      318.16      297.92      6.56 o 
  14   3  -1      176.01      177.40      4.77 o 
  15   3  -1      148.68      140.85      7.55 o 
  16   3  -1       45.33       50.59      4.36 o 
  17   3  -1       64.04       63.65      4.90 o 
  18   3  -1       31.50       29.27      3.77 o 
  19   3  -1       13.43       15.89      3.26 o 
  20   3  -1       56.92       59.49      5.19 o 
   1   4  -1       35.57       32.81      1.46 o 
   2   4  -1     1944.52     2214.41     37.06 o 
   3   4  -1     2425.64     2644.40     51.49 o 
   4   4  -1       93.17       96.76      2.58 o 
   5   4  -1      307.25      278.46      5.43 o 
   6   4  -1      183.78      187.03      4.03 o 
   7   4  -1      505.15      501.19     10.72 o 
   8   4  -1      395.05      413.50      7.78 o 
   9   4  -1      279.61      256.01      7.45 o 
  10   4  -1      261.52      258.80      6.43 o 
  11   4  -1      112.14      106.69      6.33 o 
  12   4  -1      101.02      106.92      5.32 o 
  13   4  -1       64.41       64.39      4.25 o 
  14   4  -1       61.93       62.08      3.66 o 
  15   4  -1      114.26      112.42      5.76 o 
  16   4  -1       18.75       19.23      2.63 o 
  17   4  -1       58.58       59.10      4.97 o 
  18   4  -1       24.48       22.76      3.49 o 
  19   4  -1        9.39        7.73      2.99 o 
   1   5  -1      378.23      377.77      7.11 o 
   2   5  -1       81.69       71.12      2.32 o 
   3   5  -1      520.42      501.25      9.06 o 
   4   5  -1      263.85      248.21      6.80 o 
   5   5  -1      409.65      401.47     11.45 o 
   6   5  -1       41.89       38.61      3.69 o 
   7   5  -1      439.22      409.29     12.30 o 
   8   5  -1      387.45      387.61     11.69 o 
   9   5  -1      253.44      242.91     10.73 o 
  10   5  -1      319.35      306.61     11.07 o 
  11   5  -1      429.40      416.99     18.51 o 
  12   5  -1       56.56       52.70      5.51 o 
  13   5  -1       60.70       59.84      3.70 o 
  14   5  -1       20.80       14.15      2.85 o 
  15   5  -1       13.47       14.85      2.47 o 
  16   5  -1        1.06        1.88      1.86 o 
  17   5  -1        2.74        2.72      2.01 o 
  18   5  -1        7.39       13.22      3.21 o 
   1   6  -1      460.57      472.83     12.20 o 
   2   6  -1       27.29       21.28      2.09 o 
   3   6  -1      366.69      346.18      8.31 o 
   4   6  -1       68.53       69.30      3.28 o 
   5   6  -1      763.42      735.16     36.88 o 
   6   6  -1       35.32       27.79      2.45 o 
   7   6  -1      333.00      324.56     10.37 o 
   8   6  -1       12.81        9.08      2.16 o 
   9   6  -1      291.14      291.14      7.88 o 
  10   6  -1       29.75       27.38      2.76 o 
  11   6  -1      152.74      146.93      5.39 o 
  12   6  -1       11.09       11.77      2.26 o 
  13   6  -1       49.00       51.37      5.39 o 
  14   6  -1       29.68       36.78      3.35 o 
  15   6  -1       93.22       97.54      4.97 o 
   1   7  -1       29.04       25.17      3.26 o 
   2   7  -1      136.44      133.14      6.03 o 
   3   7  -1       19.98       15.99      2.84 o 
   4   7  -1       31.79       29.60      2.54 o 
   5   7  -1        0.43       -2.12      1.41 o 
   6   7  -1       77.98       81.18      3.87 o 
   7   7  -1      109.27      104.69      4.44 o 
   8   7  -1       68.35       67.12      3.79 o 
   9   7  -1       65.71       70.67      3.99 o 
  10   7  -1      186.43      187.43      7.80 o 
  11   7  -1       34.14       33.94      3.23 o 
  12   7  -1        9.26       15.51      2.54 o 
  13   7  -1       48.79       53.77      4.05 o 
   1   8  -1        7.49        7.70      2.79 o 
   2   8  -1       91.34      104.54      8.08 o 
   3   8  -1       13.95        9.02      2.93 o 
   4   8  -1       12.32       16.93      5.43 o 
   5   8  -1       23.06       26.54      3.69 o 
   6   8  -1       82.83       82.15      5.35 o 
   7   8  -1        7.76       11.50      2.99 o 
   8   8  -1        2.51        1.82      2.21 o 
   2   0   0     1228.86     1360.72     41.93 o 
   4   0   0     5948.68     6504.34    196.83 o 
   6   0   0      786.01      689.31     22.53 o 
   8   0   0     1146.49     1129.85     36.26 o 
  10   0   0       50.65       48.12      3.98 o 
  12   0   0     2702.32     2973.75     92.95 o 
  14   0   0       82.43       69.24      5.61 o 
  16   0   0        7.42        5.90      3.25 o 
  18   0   0      151.84      147.92      9.27 o 
  20   0   0      461.28      408.16     18.04 o 
  22   0   0       34.95       36.93      6.21 o 
   0   1   0     2648.57     2760.12     60.86 o 
   1   1   0      729.83      831.41     13.15 o 
   2   1   0      236.88      251.01      3.84 o 
   3   1   0     1669.33     1759.39     25.08 o 
   4   1   0      110.93       97.56      2.25 o 
   5   1   0     2739.27     2896.74     51.94 o 
   6   1   0      469.56      451.37      8.98 o 
   7   1   0      260.20      217.59      5.22 o 
   8   1   0     2322.98     2651.53     58.02 o 
   9   1   0       90.79      118.45      4.28 o 
  10   1   0       83.73       88.94      6.31 o 
  11   1   0      845.40      879.82     20.97 o 
  12   1   0     1740.81     1718.04     39.00 o 
  13   1   0       77.41       72.75      3.88 o 
  14   1   0      779.19      785.89     51.05 o 
  15   1   0      400.92      353.89     10.59 o 
  16   1   0      127.71      135.54      5.96 o 
  17   1   0       62.45       47.63      3.92 o 
  18   1   0        0.46       -1.95      2.44 o 
  19   1   0       88.78       84.74      5.32 o 
  20   1   0        2.73        8.36      2.80 o 
  21   1   0       54.63       65.56      5.03 o 
  22   1   0        5.07        7.41      2.97 o 
   0   2   0     2865.03     3155.96     69.51 o 
   1   2   0     2227.37     2330.02     36.43 o 
   2   2   0      638.15      673.39     10.94 o 
   3   2   0     1006.64     1101.24     17.61 o 
   4   2   0      666.00      733.81     12.05 o 
   5   2   0      131.70      119.74      2.76 o 
   6   2   0        9.98        9.06      0.73 o 
   7   2   0     1202.38     1249.04     18.32 o 
   8   2   0        0.29        0.08      0.77 o 
   9   2   0      411.82      352.74      7.41 o 
  10   2   0       27.04       17.02      1.48 o 
  11   2   0      103.15      100.55      4.05 o 
  12   2   0      246.98      245.83      6.58 o 
  13   2   0       90.65       94.85     10.37 o 
  14   2   0       25.97       24.36      2.78 o 
  15   2   0       22.95       23.04      2.85 o 
  16   2   0        3.16       -2.35      3.06 o 
  17   2   0      349.88      331.04     15.04 o 
  18   2   0        3.82        5.12      2.42 o 
  19   2   0       19.23       22.20      3.28 o 
  20   2   0       30.26       34.53      3.77 o 
  21   2   0        4.26        8.99      3.16 o 
   0   3   0     2042.25     2386.24     53.07 o 
   1   3   0      550.39      545.83      9.19 o 
   2   3   0      900.04      881.75     14.38 o 
   3   3   0       24.90       25.98      1.18 o 
   4   3   0      233.40      258.91      4.89 o 
   5   3   0       42.28       56.35      1.75 o 
   6   3   0      422.40      459.92      8.18 o 
   7   3   0       14.44       10.17      1.00 o 
   8   3   0      396.90      381.61      7.19 o 
   9   3   0      190.48      168.92      3.97 o 
  10   3   0       20.95       21.16      3.18 o 
  11   3   0      460.08      447.70     17.48 o 
  12   3   0      406.50      392.85     13.26 o 
  13   3   0      332.01      308.65      7.06 o 
  14   3   0        6.70       10.32      1.83 o 
  15   3   0       30.99       31.54      3.40 o 
  16   3   0        2.20        3.57      1.78 o 
  17   3   0       53.78       51.99      3.37 o 
  18   3   0       97.48       96.07      6.15 o 
  19   3   0        4.36        8.75      2.81 o 
  20   3   0       92.29       91.20      6.16 o 
   0   4   0      330.43      353.18      9.17 o 
   1   4   0     6407.96     7092.56    110.27 o 
   2   4   0       84.40       71.03      2.66 o 
   3   4   0      219.95      219.49      5.25 o 
   4   4   0       58.55       49.95      1.79 o 
   5   4   0        4.28        1.73      0.77 o 
   6   4   0       25.93       27.61      1.49 o 
   7   4   0      115.60      109.28      2.90 o 
   8   4   0        3.23        4.51      1.00 o 
   9   4   0      552.06      535.70     12.69 o 
  10   4   0      966.55      971.99     23.71 o 
  11   4   0      937.60      980.72     34.73 o 
  12   4   0       32.20       33.42      2.10 o 
  13   4   0      634.73      636.53     18.14 o 
  14   4   0      123.71      125.21      4.93 o 
  15   4   0       67.23       62.67      3.81 o 
  16   4   0        1.45        2.09      2.39 o 
  17   4   0       17.81       16.25      3.36 o 
  18   4   0        3.34        9.03      5.62 o 
  19   4   0      122.12      123.13      6.86 o 
   0   5   0       52.99       54.51      2.97 o 
   1   5   0     1150.90     1032.99     17.18 o 
   2   5   0        2.05        4.28      1.00 o 
   3   5   0        0.98        0.59      0.88 o 
   4   5   0      335.99      319.44     19.87 o 
   5   5   0        0.26        1.31      0.91 o 
   6   5   0      178.66      167.34      9.35 o 
   7   5   0      255.61      244.44     11.97 o 
   8   5   0       84.79       76.11      4.37 o 
   9   5   0        0.65        2.41      1.60 o 
  10   5   0      373.25      357.70     15.36 o 
  11   5   0        6.17        7.51      2.18 o 
  12   5   0      110.51      104.32      4.44 o 
  13   5   0      283.44      288.37     31.80 o 
  14   5   0       82.63       79.76      4.90 o 
  15   5   0       23.05       21.43      2.68 o 
  16   5   0       33.27       38.61      3.39 o 
  17   5   0        4.75        2.52      1.97 o 
  18   5   0        0.51        4.34      2.63 o 
   0   6   0       31.30       23.00      2.42 o 
   1   6   0      240.12      229.40      5.15 o 
   2   6   0       20.54       23.37      1.74 o 
   3   6   0        8.58       10.11      1.78 o 
   4   6   0       20.40       17.34      2.11 o 
   5   6   0        6.87        9.60      2.74 o 
   6   6   0       85.15       84.69      6.56 o 
   7   6   0        0.21       -1.90      1.46 o 
   8   6   0        6.57        8.74      1.87 o 
   9   6   0        8.43       12.58      2.59 o 
  10   6   0        4.39        2.22      1.68 o 
  11   6   0      129.70      140.84      8.61 o 
  12   6   0        0.13       -0.92      1.67 o 
  13   6   0        3.49        2.55      1.95 o 
  14   6   0        8.22        7.47      2.19 o 
  15   6   0       10.83       11.17      2.54 o 
  16   6   0        5.70        9.45      2.45 o 
   0   7   0       36.64       46.62      5.39 o 
   1   7   0       91.34      105.47      8.64 o 
   2   7   0       14.31       11.88      2.76 o 
   3   7   0        0.07       -1.80      1.49 o 
   4   7   0       15.72       12.22      2.02 o 
   5   7   0        3.30        5.52      1.76 o 
   6   7   0       55.64       51.12      4.67 o 
   7   7   0      116.04      110.01      4.47 o 
   8   7   0        1.36        1.30      1.74 o 
   9   7   0       51.85       52.07      3.51 o 
  10   7   0        0.14        1.86      1.84 o 
  11   7   0       21.60       24.34      2.82 o 
  12   7   0       71.14       81.93      4.54 o 
  13   7   0       58.92       55.06      4.51 o 
   0   8   0       20.25       22.05      4.97 o 
   1   8   0      100.94       98.86      5.70 o 
   2   8   0        9.54        9.17      3.17 o 
   3   8   0       20.08       28.10      3.63 o 
   4   8   0        1.85       -2.65      2.22 o 
   5   8   0        4.10        3.07      5.42 o 
   6   8   0        7.56       14.69      4.40 o 
   7   8   0       13.23       19.43      4.21 o 
   8   8   0       33.42       30.36      3.87 o 
   2   0   1     1197.53     1161.14     64.83 o 
   4   0   1    12902.86    14017.70    299.31 o 
   6   0   1     1653.55     1835.39     56.91 o 
   8   0   1     5371.11     6212.71    188.99 o 
  10   0   1     1005.12     1093.83     25.31 o 
  12   0   1      941.72     1101.49     25.93 o 
  14   0   1       70.57       86.14      4.36 o 
  16   0   1       52.44       51.12      3.77 o 
  18   0   1      119.97      129.18      8.64 o 
  20   0   1        3.52       -0.48      3.44 o 
  22   0   1       49.58       65.67      7.55 o 
   1   1   1     6824.26     7186.26    127.48 o 
   2   1   1     2375.68     2433.17     52.12 o 
   3   1   1     2339.22     2457.03     85.50 o 
   4   1   1     5207.46     5524.87    139.03 o 
   5   1   1      153.10      147.84      6.98 o 
   6   1   1     1062.89     1047.29     19.54 o 
   7   1   1      658.51      738.82     17.15 o 
   8   1   1     1290.62     1492.15     33.43 o 
   9   1   1     1382.39     1656.83     52.21 o 
  10   1   1     1070.63     1012.58     34.69 o 
  11   1   1       54.25       53.26      4.62 o 
  12   1   1      397.46      426.30     11.55 o 
  13   1   1      132.48      124.21      8.33 o 
  14   1   1      193.92      183.42      6.68 o 
  15   1   1      109.78      116.27      5.43 o 
  16   1   1       12.49       13.26      2.19 o 
  17   1   1        6.42        7.08      2.05 o 
  18   1   1        5.01        3.75      1.89 o 
  19   1   1        0.13       -1.19      1.80 o 
  20   1   1       25.18       27.82      4.67 o 
  21   1   1        2.50        0.94      3.70 o 
  22   1   1       36.66       40.93      4.50 o 
   1   2   1      152.71      148.41      2.85 o 
   2   2   1     3338.95     3565.85     55.56 o 
   3   2   1      500.75      559.27      9.28 o 
   4   2   1      192.31      204.93      3.91 o 
   5   2   1      653.29      652.52     10.93 o 
   6   2   1     3046.27     3256.58     51.26 o 
   7   2   1      147.65      150.03      4.73 o 
   8   2   1     1711.03     1772.70     41.28 o 
   9   2   1      219.03      209.49      5.14 o 
  10   2   1      730.07      716.83     12.31 o 
  11   2   1       61.23       62.26      4.54 o 
  12   2   1      264.26      238.28      5.75 o 
  13   2   1      325.03      317.73     10.15 o 
  14   2   1      826.92      770.90     19.34 o 
  15   2   1      278.48      276.85     24.60 o 
  16   2   1      307.75      280.64     13.56 o 
  17   2   1      308.09      289.68      9.53 o 
  18   2   1      133.62      137.33     13.10 o 
  19   2   1        0.96        1.49      2.77 o 
  20   2   1        0.43       -3.74      2.49 o 
  21   2   1        2.09        1.25      2.16 o 
   1   3   1     2428.84     2564.18     40.27 o 
   2   3   1      817.75      865.43     22.97 o 
   3   3   1       53.94       49.17      1.66 o 
   4   3   1      648.92      699.68     11.72 o 
   5   3   1      264.05      250.32      4.87 o 
   6   3   1      587.77      598.93     13.15 o 
   7   3   1      727.15      754.76     12.88 o 
   8   3   1      204.24      197.47      4.33 o 
   9   3   1     1559.21     1574.27     37.79 o 
  10   3   1      596.90      632.18     17.21 o 
  11   3   1      436.72      432.12      8.42 o 
  12   3   1        5.21        7.08      1.40 o 
  13   3   1      331.63      311.76     15.03 o 
  14   3   1      168.49      160.51      6.26 o 
  15   3   1      146.32      139.06      4.93 o 
  16   3   1       45.60       48.68      3.25 o 
  17   3   1       68.05       64.25      3.72 o 
  18   3   1       31.46       35.75      4.12 o 
  19   3   1       14.00       19.71      7.36 o 
  20   3   1       56.53       59.10      5.30 o 
   1   4   1       43.06       42.15      1.97 o 
   2   4   1     1947.56     2235.13     35.50 o 
   3   4   1     2424.65     2672.24     42.29 o 
   4   4   1       89.13       92.20      2.55 o 
   5   4   1      309.38      276.22     10.56 o 
   6   4   1      188.48      187.72      5.35 o 
   7   4   1      491.18      488.82     13.41 o 
   8   4   1      385.52      395.79     11.88 o 
   9   4   1      274.79      249.97     15.23 o 
  10   4   1      267.85      260.97      5.72 o 
  11   4   1      122.56      120.72      3.63 o 
  12   4   1       99.61      102.21      6.90 o 
  13   4   1       62.88       70.96      2.94 o 
  14   4   1       63.98       60.07      5.20 o 
  15   4   1      114.56      112.39      8.36 o 
  16   4   1       18.65       20.26      7.34 o 
  17   4   1       56.41       62.33      5.12 o 
  18   4   1       23.80       18.37      3.87 o 
  19   4   1        8.41        9.10      2.98 o 
   1   5   1      391.89      385.65      7.26 o 
   2   5   1       80.74       69.74      2.42 o 
   3   5   1      524.54      536.45     12.48 o 
   4   5   1      265.70      256.57      6.97 o 
   5   5   1      412.04      428.69     15.97 o 
   6   5   1       41.00       44.46      2.06 o 
   7   5   1      423.59      408.89     22.39 o 
   8   5   1      389.94      393.70      7.73 o 
   9   5   1      246.24      237.56     13.64 o 
  10   5   1      321.06      298.19     15.43 o 
  11   5   1      439.98      430.35     15.69 o 
  12   5   1       57.18       52.04      3.36 o 
  13   5   1       58.98       54.75      3.57 o 
  14   5   1       20.91       16.40      2.51 o 
  15   5   1       14.22       11.19      2.34 o 
  16   5   1        1.09       -1.00      2.40 o 
  17   5   1        3.40        6.58      3.14 o 
  18   5   1        7.31       11.30      3.29 o 
   1   6   1      465.03      477.82      8.98 o 
   2   6   1       26.75       20.88      1.69 o 
   3   6   1      369.27      359.33      7.20 o 
   4   6   1       68.75       78.68      3.50 o 
   5   6   1      761.57      758.98     36.91 o 
   6   6   1       37.57       32.71      3.17 o 
   7   6   1      338.71      331.88      9.70 o 
   8   6   1       12.99       10.19      2.00 o 
   9   6   1      294.90      295.91     16.31 o 
  10   6   1       30.60       29.37      2.76 o 
  11   6   1      149.46      145.86     10.26 o 
  12   6   1       10.72       13.90      2.36 o 
  13   6   1       50.62       52.17      3.65 o 
  14   6   1       29.04       29.28      3.15 o 
  15   6   1       92.96      103.20      7.85 o 
   1   7   1       29.27       28.76      2.46 o 
   2   7   1      136.71      123.10      4.49 o 
   3   7   1       17.31       17.98      2.25 o 
   4   7   1       32.86       26.29      2.47 o 
   5   7   1        0.21       -1.75      2.21 o 
   6   7   1       75.52       86.00      3.97 o 
   7   7   1      104.66       97.11      4.23 o 
   8   7   1       68.92       71.27      3.82 o 
   9   7   1       63.86       69.34      6.26 o 
  10   7   1      186.76      195.69     12.42 o 
  11   7   1       33.10       34.87      3.20 o 
  12   7   1        9.39       13.21      2.44 o 
  13   7   1       47.45       58.16      5.19 o 
   1   8   1        7.10       10.85      2.96 o 
   2   8   1       92.33       95.94      5.41 o 
   3   8   1       12.92       10.05      3.58 o 
   4   8   1       11.91       13.77      4.73 o 
   5   8   1       23.66       19.92      3.41 o 
   6   8   1       80.50       87.21      5.36 o 
   7   8   1        8.39       13.35      2.34 o 
   8   8   1        2.47        3.09      1.96 o 
   0   0   2     8707.16     8965.66    275.60 o 
   2   0   2     3954.05     4077.12     86.65 o 
   4   0   2     5009.05     5274.87    134.79 o 
   6   0   2     3344.52     3653.90     79.00 o 
   8   0   2     8454.61     9436.77    202.24 o 
  10   0   2      973.30     1182.77     27.23 o 
  12   0   2      393.13      341.05     12.00 o 
  14   0   2       45.39       43.53      3.33 o 
  16   0   2      105.48       96.95      5.08 o 
  18   0   2       91.92       93.21      5.32 o 
  20   0   2       43.53       39.77      5.96 o 
  22   0   2       13.81       13.57      4.78 o 
   0   1   2     2487.83     2263.98    182.62 o 
   1   1   2     2552.18     2751.44     42.43 o 
   2   1   2      260.33      234.21      4.77 o 
   3   1   2     8508.72     9071.59    161.35 o 
   4   1   2    15613.50    16357.62    265.47 o 
   5   1   2      731.79      694.05     11.15 o 
   6   1   2      916.08      992.26     18.10 o 
   7   1   2     1022.55     1091.66     25.51 o 
   8   1   2     3370.82     3818.70     83.04 o 
   9   1   2      268.88      291.08      6.49 o 
  10   1   2      221.92      244.38      5.78 o 
  11   1   2      103.58      127.97      3.86 o 
  12   1   2      118.02      109.78      3.67 o 
  13   1   2      113.40      112.37      3.83 o 
  14   1   2      134.30      133.15      5.29 o 
  15   1   2      574.86      570.06     16.56 o 
  16   1   2      640.47      650.38     14.22 o 
  17   1   2       70.14       66.97      3.72 o 
  18   1   2       18.90       21.65      2.64 o 
  19   1   2       23.57       24.19      2.90 o 
  20   1   2       39.60       44.52      3.55 o 
  21   1   2       14.11       16.02      2.70 o 
   0   2   2     1803.42     1848.44     41.09 o 
   1   2   2       73.39       68.14      7.69 o 
   2   2   2      231.87      219.77      5.66 o 
   3   2   2     3887.28     4075.43     72.78 o 
   4   2   2     3444.85     3709.96     66.31 o 
   5   2   2     2041.78     2245.82     40.81 o 
   6   2   2      835.86      889.76     20.37 o 
   7   2   2     1036.46     1132.31     33.12 o 
   8   2   2      165.42      153.87      7.68 o 
   9   2   2       89.83       72.03      2.64 o 
  10   2   2      225.73      239.45      9.46 o 
  11   2   2       71.56       69.66     11.74 o 
  12   2   2      119.93      117.18      4.73 o 
  13   2   2       37.33       31.42      2.85 o 
  14   2   2      390.65      397.69     20.30 o 
  15   2   2       16.04       19.54      2.80 o 
  16   2   2      450.77      429.60     13.50 o 
  17   2   2      484.93      464.86     11.58 o 
  18   2   2       53.62       63.47      3.85 o 
  19   2   2        7.15        8.64      2.31 o 
  20   2   2       49.64       49.51      5.18 o 
  21   2   2       17.33       20.79      2.93 o 
   0   3   2     1493.93     1701.73     38.24 o 
   1   3   2      621.14      677.52     11.24 o 
   2   3   2     2923.83     3460.27     54.12 o 
   3   3   2     2580.15     2869.34     45.11 o 
   4   3   2      663.76      692.14     11.63 o 
   5   3   2     2216.14     2327.01     50.23 o 
   6   3   2      380.77      436.24     11.37 o 
   7   3   2       95.18       87.17      2.51 o 
   8   3   2       80.34       83.89      2.78 o 
   9   3   2      103.65       91.46      3.73 o 
  10   3   2       38.40       34.45      1.88 o 
  11   3   2       24.04       19.31      1.65 o 
  12   3   2      246.65      248.67      6.03 o 
  13   3   2       24.27       23.33      2.30 o 
  14   3   2      222.65      217.77      6.34 o 
  15   3   2      179.05      177.25      7.97 o 
  16   3   2       22.64       21.65      2.79 o 
  17   3   2      232.37      253.42     15.20 o 
  18   3   2       43.47       46.70      3.49 o 
  19   3   2       30.97       33.20      2.89 o 
  20   3   2       11.08       11.24      2.69 o 
   0   4   2     1433.49     1589.62     36.13 o 
   1   4   2      204.14      214.19      4.40 o 
   2   4   2      285.02      273.53      5.32 o 
   3   4   2      709.75      709.19     12.06 o 
   4   4   2      249.27      259.11      9.56 o 
   5   4   2      974.41      983.29     16.40 o 
   6   4   2       92.65       95.05      4.28 o 
   7   4   2      293.40      298.17      5.96 o 
   8   4   2      317.31      310.79     14.62 o 
   9   4   2      490.99      478.58     19.01 o 
  10   4   2      213.03      197.89      5.43 o 
  11   4   2      189.42      187.50     12.30 o 
  12   4   2        3.13        2.54      1.29 o 
  13   4   2       21.63       22.28      1.93 o 
  14   4   2       25.09       21.95      1.99 o 
  15   4   2       56.60       66.34      3.55 o 
  16   4   2       66.35       64.15      5.08 o 
  17   4   2       44.39       47.31      4.72 o 
  18   4   2       36.22       39.67      4.52 o 
  19   4   2        5.67       11.24      3.21 o 
   0   5   2      800.86      819.89     19.79 o 
   1   5   2      111.22      118.01      3.13 o 
   2   5   2      156.16      159.16      3.99 o 
   3   5   2      494.19      476.63      8.78 o 
   4   5   2      194.64      200.92      4.65 o 
   5   5   2      855.34      861.89     28.49 o 
   6   5   2       82.70       83.55      4.99 o 
   7   5   2      524.90      540.53     21.19 o 
   8   5   2      164.06      166.80     10.54 o 
   9   5   2       30.58       31.09      1.95 o 
  10   5   2      132.71      138.02      7.88 o 
  11   5   2        6.98        9.30      1.86 o 
  12   5   2       29.69       28.83      2.69 o 
  13   5   2       26.22       23.66      2.72 o 
  14   5   2        7.28        6.31      2.01 o 
  15   5   2      105.71      102.64      4.79 o 
  16   5   2       26.13       27.40      5.91 o 
  17   5   2       19.20       22.59      3.85 o 
   0   6   2      193.32      191.14      6.48 o 
   1   6   2       64.79       62.02      2.99 o 
   2   6   2      147.28      150.93      3.99 o 
   3   6   2      651.70      666.30     12.79 o 
   4   6   2      148.92      161.14      6.74 o 
   5   6   2      227.13      232.99      5.36 o 
   6   6   2       35.88       43.68      2.87 o 
   7   6   2       33.08       32.62      2.62 o 
   8   6   2       58.48       61.54      5.37 o 
   9   6   2       95.09      107.25     10.45 o 
  10   6   2       19.91       17.45      2.41 o 
  11   6   2        4.91        4.67      1.85 o 
  12   6   2        9.68       15.19      2.37 o 
  13   6   2       50.46       55.28      4.22 o 
  14   6   2        8.36       10.30      3.47 o 
  15   6   2       74.59       80.12      8.91 o 
   0   7   2       85.69       89.83      4.59 o 
   1   7   2       49.28       55.65      3.09 o 
   2   7   2       51.70       51.57      3.03 o 
   3   7   2       63.38       65.66      3.36 o 
   4   7   2       12.63       14.14      2.47 o 
   5   7   2       43.83       41.14      3.66 o 
   6   7   2        4.41        4.96      1.87 o 
   7   7   2       92.48       93.81      7.39 o 
   8   7   2       12.07        9.10      2.04 o 
   9   7   2       10.19        9.30      2.20 o 
  10   7   2        3.67        5.66      3.56 o 
  11   7   2        0.85       -1.89      2.41 o 
  12   7   2        0.65        4.88      2.77 o 
   0   8   2        7.79        7.20      3.92 o 
   1   8   2        3.89        2.11      2.46 o 
   2   8   2        0.28        0.35      2.44 o 
   3   8   2       56.23       53.11      4.60 o 
   4   8   2      118.40      115.29      5.84 o 
   5   8   2       34.49       41.33      4.21 o 
   6   8   2       15.96       17.80      3.32 o 
   7   8   2       49.44       54.65      3.60 o 
   8   8   2       11.70       13.19      2.32 o 
   2   0   3    30446.20    30237.57    892.97 o 
   4   0   3     6386.22     7194.39    153.68 o 
   6   0   3     2781.30     3032.50     65.78 o 
   8   0   3     2283.32     2425.50     53.29 o 
  10   0   3      993.03     1045.34     24.35 o 
  12   0   3      617.38      680.64     17.02 o 
  14   0   3      526.59      524.08     14.10 o 
  16   0   3      141.85      142.30      6.07 o 
  18   0   3       33.14       37.56      3.81 o 
  20   0   3       21.72       22.56      4.97 o 
   1   1   3     5561.01     6051.73     92.95 o 
   2   1   3    15921.47    16521.72    253.08 o 
   3   1   3     1714.41     1758.45     24.22 o 
   4   1   3     5093.57     5472.75     95.88 o 
   5   1   3      342.53      351.94      6.07 o 
   6   1   3     1503.39     1595.85     29.25 o 
   7   1   3      104.92      104.04      2.62 o 
   8   1   3      529.25      405.71     57.51 o 
   9   1   3      151.61      156.67      4.32 o 
  10   1   3     1266.70     1252.50     20.49 o 
  11   1   3       99.99      103.05      3.04 o 
  12   1   3      298.56      288.52      7.23 o 
  13   1   3      114.09      119.83      4.87 o 
  14   1   3      183.19      180.42      5.39 o 
  15   1   3       84.99       80.02      3.20 o 
  16   1   3      116.71      112.26      4.54 o 
  17   1   3      175.37      155.02      5.43 o 
  18   1   3       85.67       92.02      4.42 o 
  19   1   3       37.77       41.13      3.41 o 
  20   1   3        5.41        3.29      2.13 o 
  21   1   3       39.87       43.58      4.17 o 
   1   2   3      125.49      116.21      2.05 o 
   2   2   3      224.88      236.34      4.28 o 
   3   2   3      151.91      167.22      3.30 o 
   4   2   3       22.99       18.41      1.05 o 
   5   2   3      142.93      161.83      3.78 o 
   6   2   3     2700.50     2853.40     51.28 o 
   7   2   3     1237.93     1385.44     25.84 o 
   8   2   3      419.24      387.61      8.24 o 
   9   2   3      187.13      180.68      5.72 o 
  10   2   3      281.54      261.80      7.70 o 
  11   2   3        6.82        8.18      1.72 o 
  12   2   3       17.73       19.62      4.51 o 
  13   2   3      226.18      215.15     11.41 o 
  14   2   3      357.79      327.29     15.05 o 
  15   2   3       21.12       16.63      2.38 o 
  16   2   3       13.81       14.94      2.41 o 
  17   2   3       31.09       31.31      2.96 o 
  18   2   3       69.34       77.62      4.14 o 
  19   2   3       55.00       58.43      3.80 o 
  20   2   3        5.70        6.59      2.23 o 
  21   2   3       20.91       28.84      3.24 o 
   1   3   3     1155.02     1219.30     19.62 o 
   2   3   3      539.96      584.56     11.38 o 
   3   3   3      250.53      272.68      6.92 o 
   4   3   3      221.23      213.86      8.25 o 
   5   3   3      675.34      679.32     14.09 o 
   6   3   3     1174.01     1328.27     27.97 o 
   7   3   3      883.95      935.44     23.48 o 
   8   3   3      271.49      274.67     14.75 o 
   9   3   3      679.98      610.49     40.02 o 
  10   3   3       25.31       25.06      3.23 o 
  11   3   3       75.79       87.53      9.47 o 
  12   3   3      174.12      178.66      8.09 o 
  13   3   3      356.81      357.95     28.73 o 
  14   3   3       35.08       37.86      3.35 o 
  15   3   3       15.62       13.24      2.60 o 
  16   3   3       25.90       25.91      4.49 o 
  17   3   3      165.58      180.46      6.10 o 
  18   3   3      255.02      246.49      9.49 o 
  19   3   3       68.82       67.82      4.31 o 
  20   3   3        8.06        8.32      2.68 o 
   1   4   3      404.13      384.37      7.02 o 
   2   4   3      153.60      167.04      3.67 o 
   3   4   3     1007.47     1065.31     21.18 o 
   4   4   3       33.26       31.10      1.52 o 
   5   4   3      553.42      557.08     10.77 o 
   6   4   3      138.46      130.95     10.78 o 
   7   4   3      255.85      200.90     38.97 o 
   8   4   3      491.51      484.96     23.38 o 
   9   4   3      787.33      790.50     22.75 o 
  10   4   3      727.15      621.58    115.83 o 
  11   4   3     1123.70     1084.97     66.25 o 
  12   4   3      159.38      148.41      5.60 o 
  13   4   3        6.87        7.39      1.53 o 
  14   4   3       13.82       14.91      1.83 o 
  15   4   3      105.01      103.50      5.35 o 
  16   4   3       10.55       10.32      2.17 o 
  17   4   3       20.34       29.25      4.09 o 
  18   4   3        1.86       -3.32      2.21 o 
  19   4   3        6.53        7.85      2.64 o 
   1   5   3      649.95      640.84     11.27 o 
   2   5   3       20.05       21.47      1.96 o 
   3   5   3      835.01      862.26     16.36 o 
   4   5   3        3.63        3.58      1.21 o 
   5   5   3      452.77      452.04     16.19 o 
   6   5   3      166.32      163.21      7.32 o 
   7   5   3      253.14      237.95      6.19 o 
   8   5   3      241.45      237.48      7.49 o 
   9   5   3       26.38       26.89      1.98 o 
  10   5   3       43.64       43.38      4.28 o 
  11   5   3      296.34      292.57      8.73 o 
  12   5   3      176.55      184.07      7.39 o 
  13   5   3      101.96      100.31      8.01 o 
  14   5   3       36.59       38.45      7.31 o 
  15   5   3       27.55       26.24      3.86 o 
  16   5   3       10.23        8.97      4.65 o 
  17   5   3        1.68        3.57      2.77 o 
   1   6   3       87.45       86.08      3.84 o 
   2   6   3        5.60        6.97      1.46 o 
   3   6   3      253.61      249.49      5.99 o 
   4   6   3       17.54       16.13      1.69 o 
   5   6   3      528.40      542.37     10.19 o 
   6   6   3       21.30       27.47      1.95 o 
   7   6   3      334.25      311.16     10.68 o 
   8   6   3       62.37       61.15     11.21 o 
   9   6   3      295.15      288.82     10.22 o 
  10   6   3        8.44       11.38      2.14 o 
  11   6   3       20.75       16.86      3.17 o 
  12   6   3        0.11       -0.93      2.23 o 
  13   6   3       16.58       20.45      3.56 o 
  14   6   3        5.07        4.56      2.73 o 
  15   6   3       48.89       52.39      6.68 o 
   1   7   3       78.95       81.55      3.14 o 
   2   7   3       80.33       83.61      3.18 o 
   3   7   3       30.30       34.46      2.71 o 
   4   7   3        1.44        1.65      1.74 o 
   5   7   3       62.13       55.86      3.32 o 
   6   7   3       80.19       86.95      4.05 o 
   7   7   3       49.69       52.07      3.28 o 
   8   7   3       46.34       48.50      4.06 o 
   9   7   3       68.31       66.06     10.31 o 
  10   7   3       38.29       42.06      4.40 o 
  11   7   3       33.80       54.36      6.76 o 
  12   7   3       13.78       17.14      3.56 o 
   1   8   3        3.86        1.56      2.52 o 
   2   8   3      115.47      129.81      6.20 o 
   3   8   3       13.02       16.97      3.13 o 
   4   8   3        8.48        6.15      2.44 o 
   5   8   3       23.40       23.88      3.21 o 
   6   8   3       14.91       14.17      3.02 o 
   7   8   3       51.41       67.75      5.07 o 
   0   0   4    19190.54    19305.87    594.32 o 
   2   0   4     4786.81     5191.31    109.04 o 
   4   0   4     3350.81     3675.90     79.25 o 
   6   0   4      291.22      318.72      8.14 o 
   8   0   4     4278.22     4823.21    107.88 o 
  10   0   4      827.90      945.40     22.04 o 
  12   0   4     1801.54     1868.58     42.34 o 
  14   0   4       74.73       72.96      4.18 o 
  16   0   4       53.70       62.79      7.81 o 
  18   0   4       64.27       68.30      4.69 o 
  20   0   4       89.01      100.83      5.87 o 
   0   1   4    30585.88    29027.77    905.55 o 
   1   1   4     7267.23     7626.60    116.93 o 
   2   1   4     8101.26     8517.11    130.16 o 
   3   1   4     2496.68     2747.45     42.46 o 
   4   1   4     1085.11     1148.12     17.93 o 
   5   1   4      216.51      192.83      4.63 o 
   6   1   4      492.56      518.73     10.31 o 
   7   1   4      758.56      814.03     13.35 o 
   8   1   4      240.63      193.64      4.05 o 
   9   1   4      290.95      235.26     15.40 o 
  10   1   4      324.51      362.93      8.17 o 
  11   1   4      135.40      119.15      3.39 o 
  12   1   4      548.77      518.35     16.24 o 
  13   1   4      268.91      282.23      7.26 o 
  14   1   4      410.88      433.14      8.55 o 
  15   1   4      580.88      567.62     10.83 o 
  16   1   4      247.64      248.88      7.52 o 
  17   1   4       18.43       15.89      1.94 o 
  18   1   4       85.23       76.24      4.14 o 
  19   1   4       19.14       25.93      2.89 o 
  20   1   4      122.71      120.55      5.92 o 
  21   1   4       12.71       15.00      2.71 o 
   0   2   4     2386.46     2367.09     42.82 o 
   1   2   4      455.31      471.87      6.94 o 
   2   2   4      416.72      487.22      8.15 o 
   3   2   4      516.99      571.77      9.41 o 
   4   2   4     1039.44     1103.92     17.72 o 
   5   2   4      451.94      505.57      7.59 o 
   6   2   4     1778.28     1913.06     26.92 o 
   7   2   4      301.29      283.11      4.71 o 
   8   2   4      329.31      323.41      6.06 o 
   9   2   4      179.97      172.99      3.90 o 
  10   2   4       56.26       58.41      2.71 o 
  11   2   4      675.82      658.27     21.67 o 
  12   2   4      873.83      832.67     16.63 o 
  13   2   4      381.59      372.13     17.08 o 
  14   2   4      249.69      249.22      8.07 o 
  15   2   4      216.70      216.59      6.93 o 
  16   2   4      142.68      137.06      6.88 o 
  17   2   4       16.32       15.55      4.02 o 
  18   2   4       25.39       26.83      2.92 o 
  19   2   4       50.47       53.71      7.09 o 
  20   2   4       13.52       16.81      2.70 o 
  21   2   4       21.42       29.74      4.18 o 
   0   3   4     2406.03     1912.02    544.31 o 
   1   3   4     2927.83     2884.76    242.23 o 
   2   3   4        3.55        2.37      0.73 o 
   3   3   4      123.31      148.76      3.26 o 
   4   3   4      353.17      393.59      7.09 o 
   5   3   4      351.89      412.03      7.45 o 
   6   3   4      266.87      297.12      7.34 o 
   7   3   4      321.27      327.68      6.31 o 
   8   3   4       58.66       50.43      2.05 o 
   9   3   4      374.62      371.73     14.12 o 
  10   3   4      160.34      149.87      7.15 o 
  11   3   4      152.72      148.72      5.55 o 
  12   3   4      585.48      579.83     31.95 o 
  13   3   4      432.42      424.65     12.28 o 
  14   3   4      343.69      327.24     11.44 o 
  15   3   4      205.23      199.93      6.16 o 
  16   3   4       47.18       37.01      3.14 o 
  17   3   4       16.08       13.92      2.44 o 
  18   3   4       60.49       67.78      5.36 o 
  19   3   4       38.19       41.81      3.63 o 
  20   3   4        2.24       -1.78      2.03 o 
   0   4   4      512.93      549.87     13.59 o 
   1   4   4     1112.37     1107.37     18.19 o 
   2   4   4      194.16      188.72     11.36 o 
   3   4   4      213.49      248.47      5.83 o 
   4   4   4      145.66      138.32      3.33 o 
   5   4   4      139.59      147.45      6.39 o 
   6   4   4      192.72      200.55      4.44 o 
   7   4   4      355.25      342.57     11.71 o 
   8   4   4      105.49      109.88      3.14 o 
   9   4   4      175.88      166.09      4.87 o 
  10   4   4       50.66       50.55      2.35 o 
  11   4   4      394.13      373.91     14.24 o 
  12   4   4       96.20       96.61      6.88 o 
  13   4   4       87.54       91.93      4.00 o 
  14   4   4      124.78      125.19      4.80 o 
  15   4   4       39.31       34.04      3.50 o 
  16   4   4        3.76        1.68      1.75 o 
  17   4   4       27.31       28.70      2.83 o 
  18   4   4       12.47       14.86      2.96 o 
  19   4   4       52.45       66.77      5.41 o 
   0   5   4      481.58      506.65     13.07 o 
   1   5   4     1020.79     1053.81     17.67 o 
   2   5   4      232.94      223.20     12.90 o 
   3   5   4       40.14       50.09      2.14 o 
   4   5   4      276.56      267.49      5.66 o 
   5   5   4       97.36       92.90      8.98 o 
   6   5   4       69.27       70.11      3.05 o 
   7   5   4      158.49      160.67      9.37 o 
   8   5   4       31.17       28.51      3.55 o 
   9   5   4       41.16       40.09      2.94 o 
  10   5   4        8.12        5.97      1.38 o 
  11   5   4      138.89      163.44      7.19 o 
  12   5   4      191.07      193.15      9.75 o 
  13   5   4       97.54      108.85      9.90 o 
  14   5   4       40.61       39.04      4.25 o 
  15   5   4        7.31        9.87      3.08 o 
  16   5   4       19.50       21.89      3.69 o 
  17   5   4        2.99       -0.84      2.82 o 
   0   6   4      236.46      229.52      7.81 o 
   1   6   4      465.86      480.68      9.14 o 
   2   6   4        5.36        3.55      1.38 o 
   3   6   4       30.26       32.24      2.06 o 
   4   6   4       82.02       78.03      3.03 o 
   5   6   4      362.55      369.40      9.96 o 
   6   6   4        2.10        2.05      1.30 o 
   7   6   4       39.37       44.62      2.36 o 
   8   6   4        3.52        3.91      1.38 o 
   9   6   4      116.42      120.93      9.35 o 
  10   6   4       59.13       63.33      4.78 o 
  11   6   4        2.53        1.93      3.51 o 
  12   6   4       15.86       20.43      3.38 o 
  13   6   4      114.13      114.29      7.62 o 
  14   6   4       56.23       64.94      6.87 o 
  15   6   4       28.15       31.37      6.23 o 
   0   7   4        0.61       -1.60      1.88 o 
   1   7   4      141.25      143.76      5.72 o 
   2   7   4        6.92        7.72      1.66 o 
   3   7   4       11.83       16.05      1.87 o 
   4   7   4       10.99       11.05      3.80 o 
   5   7   4        1.10       -0.08      1.70 o 
   6   7   4        6.57        8.09      1.96 o 
   7   7   4       23.51       17.63      3.16 o 
   8   7   4       18.52       18.82      3.30 o 
   9   7   4        5.20        6.04      2.71 o 
  10   7   4        0.41       -0.78      2.42 o 
  11   7   4      101.39      126.77     14.18 o 
  12   7   4       35.91       52.97      7.19 o 
   0   8   4       68.55       68.51      6.60 o 
   1   8   4       42.78       48.95      9.64 o 
   2   8   4       25.45       25.07      4.56 o 
   3   8   4        5.97        2.13      2.15 o 
   4   8   4       29.79       30.72      3.69 o 
   5   8   4       15.73       16.77      3.62 o 
   6   8   4        9.07        8.94      2.74 o 
   7   8   4        5.25        7.60      4.84 o 
   2   0   5      688.36      698.55     14.87 o 
   4   0   5      829.28      915.07     20.06 o 
   6   0   5      372.11      371.50      9.29 o 
   8   0   5      743.89      694.82     16.68 o 
  10   0   5       41.42       32.12      2.51 o 
  12   0   5      427.49      403.53     15.31 o 
  14   0   5      130.47      128.71      7.34 o 
  16   0   5      105.02       94.55      5.05 o 
  18   0   5       96.10       98.15      5.46 o 
  20   0   5       94.58       92.81     10.05 o 
   1   1   5     2569.70     2699.15     40.94 o 
   2   1   5     1079.89     1099.44     17.23 o 
   3   1   5     1408.40     1466.85     22.82 o 
   4   1   5     2390.17     2580.25     39.56 o 
   5   1   5     1405.27     1535.53     24.18 o 
   6   1   5      654.50      642.39      9.42 o 
   7   1   5      961.15     1124.36     17.97 o 
   8   1   5      150.74      147.47      3.45 o 
   9   1   5      417.14      415.94      7.66 o 
  10   1   5     1352.09     1329.11     83.22 o 
  11   1   5      102.30      103.90      6.75 o 
  12   1   5      456.08      390.81     43.30 o 
  13   1   5      163.97      162.54      4.28 o 
  14   1   5      177.00      175.34      4.60 o 
  15   1   5      140.58      141.27      4.25 o 
  16   1   5      123.47      120.14      3.96 o 
  17   1   5       16.89       19.72      2.15 o 
  18   1   5       18.43       20.71      2.15 o 
  19   1   5       73.56       70.17      4.24 o 
  20   1   5       38.26       47.16      3.72 o 
  21   1   5        3.86        7.34      2.36 o 
   1   2   5     1244.56     1354.84     19.33 o 
   2   2   5     1126.47     1179.57     18.61 o 
   3   2   5     1426.64     1561.19     24.35 o 
   4   2   5      125.65      106.26      4.07 o 
   5   2   5     1793.12     1939.33     34.96 o 
   6   2   5     1529.90     1520.98     31.03 o 
   7   2   5      316.90      306.15      5.73 o 
   8   2   5     1561.72     1625.71     25.91 o 
   9   2   5      160.16      151.66      4.94 o 
  10   2   5      619.50      586.45     25.02 o 
  11   2   5      267.98      271.37      5.77 o 
  12   2   5      151.93      151.85      3.95 o 
  13   2   5      496.54      478.19     12.92 o 
  14   2   5      433.35      422.86     14.94 o 
  15   2   5      225.19      231.80      6.71 o 
  16   2   5      131.57      123.00      5.22 o 
  17   2   5       22.85       22.11      2.72 o 
  18   2   5       15.10       13.25      2.73 o 
  19   2   5       29.35       32.91      5.11 o 
  20   2   5       21.84       24.61      3.11 o 
   1   3   5      133.57      124.13      2.82 o 
   2   3   5     2082.97     2263.17     31.88 o 
   3   3   5      102.03       75.38      2.12 o 
   4   3   5      930.46     1023.62     15.74 o 
   5   3   5      134.07      124.29      3.12 o 
   6   3   5      191.32      173.31      4.65 o 
   7   3   5      282.60      241.43      6.97 o 
   8   3   5      139.36      116.37      4.42 o 
   9   3   5      443.98      431.02     15.12 o 
  10   3   5      219.44      209.58      5.80 o 
  11   3   5      109.21      108.45      4.08 o 
  12   3   5      106.73       93.41      3.88 o 
  13   3   5      170.97      177.11      7.10 o 
  14   3   5       35.40       35.26      2.88 o 
  15   3   5        7.27        4.56      3.18 o 
  16   3   5       29.80       24.31      2.81 o 
  17   3   5       28.85       30.06      3.07 o 
  18   3   5       85.51       91.91      4.65 o 
  19   3   5       11.29        9.68      2.47 o 
  20   3   5       19.34       21.73      4.36 o 
   1   4   5      182.46      174.00      3.47 o 
   2   4   5      213.03      208.24      3.88 o 
   3   4   5      258.79      240.75      4.92 o 
   4   4   5      253.86      255.89      5.21 o 
   5   4   5      138.88      136.75      4.19 o 
   6   4   5      177.55      171.27      7.10 o 
   7   4   5      442.40      442.71     10.46 o 
   8   4   5       46.75       45.42      2.38 o 
   9   4   5      135.58      131.49      3.67 o 
  10   4   5      239.38      238.48     10.60 o 
  11   4   5      139.63      135.51      4.69 o 
  12   4   5       16.16       20.54      2.10 o 
  13   4   5       29.08       23.67      2.32 o 
  14   4   5        5.56        2.70      1.63 o 
  15   4   5       44.08       48.36      3.01 o 
  16   4   5        1.79        1.48      1.76 o 
  17   4   5       13.48       10.53      2.26 o 
  18   4   5       25.16       29.44      2.82 o 
   1   5   5      554.47      547.34     23.38 o 
   2   5   5      598.75      571.44     15.68 o 
   3   5   5      269.03      262.37     10.58 o 
   4   5   5      272.70      271.17      9.47 o 
   5   5   5      957.66      940.59     30.77 o 
   6   5   5      198.10      211.45      8.83 o 
   7   5   5      351.70      338.09     17.06 o 
   8   5   5       18.49       16.24      1.63 o 
   9   5   5      111.34      112.53      4.17 o 
  10   5   5       22.22       22.69      2.31 o 
  11   5   5      141.08      148.56      9.34 o 
  12   5   5        2.61        2.71      1.73 o 
  13   5   5      233.78      252.03      8.76 o 
  14   5   5       44.42       41.51      2.80 o 
  15   5   5       54.23       57.42      4.26 o 
  16   5   5        4.06        5.43      2.50 o 
  17   5   5       17.04       16.41      3.23 o 
   1   6   5      137.82      141.81      5.07 o 
   2   6   5      262.83      278.31      6.12 o 
   3   6   5      246.01      243.51      5.59 o 
   4   6   5       40.62       43.65      2.30 o 
   5   6   5       21.94       25.06      2.29 o 
   6   6   5       86.56       89.45      3.79 o 
   7   6   5      166.80      168.60     13.29 o 
   8   6   5       45.91       60.36      6.39 o 
   9   6   5      330.75      355.00     11.71 o 
  10   6   5        9.43       11.14      2.92 o 
  11   6   5       62.76       52.81      4.68 o 
  12   6   5       51.26       54.06      8.13 o 
  13   6   5       16.34       17.63      3.58 o 
  14   6   5        6.24        8.56      2.65 o 
   1   7   5      172.07      173.86      4.73 o 
   2   7   5       77.08       85.40      3.29 o 
   3   7   5      244.31      268.23      6.26 o 
   4   7   5       77.05       79.58      3.80 o 
   5   7   5       58.05       53.15      5.78 o 
   6   7   5      138.39      152.75      7.01 o 
   7   7   5       46.66       48.16      4.33 o 
   8   7   5        3.77        1.01      2.43 o 
   9   7   5       84.39       98.98     10.58 o 
  10   7   5        7.50        8.64      3.20 o 
  11   7   5       68.58       88.62      8.22 o 
   1   8   5       11.30       10.80      2.72 o 
   2   8   5       22.05       25.06      3.42 o 
   3   8   5        4.29        0.49      2.41 o 
   4   8   5        6.19        6.06      3.11 o 
   5   8   5       18.45       22.38      3.42 o 
   6   8   5       33.78       29.77      3.87 o 
   0   0   6     3453.94     3467.92    104.61 o 
   2   0   6     3398.98     3655.83     77.69 o 
   4   0   6     2147.75     2001.62     43.94 o 
   6   0   6     1437.13     1569.58     34.79 o 
   8   0   6     1757.85     1769.20     39.21 o 
  10   0   6      213.06      195.00     26.24 o 
  12   0   6     1138.39     1102.91     25.99 o 
  14   0   6      848.68      827.71     20.72 o 
  16   0   6      468.69      508.44     23.21 o 
  18   0   6       23.41       23.08      4.03 o 
  20   0   6       47.52       57.31      4.82 o 
   0   1   6      558.62      543.18     17.59 o 
   1   1   6      446.55      441.08     13.72 o 
   2   1   6      467.34      442.70      7.34 o 
   3   1   6     1539.59     1646.54     25.69 o 
   4   1   6     8356.72     9097.03    136.68 o 
   5   1   6        9.41        7.01      0.89 o 
   6   1   6      237.09      259.06      4.95 o 
   7   1   6     1224.10     1287.21     20.55 o 
   8   1   6     1554.34     1640.33     26.51 o 
   9   1   6       93.98       86.60      2.65 o 
  10   1   6       49.25       39.77      1.95 o 
  11   1   6       76.39       65.11      2.48 o 
  12   1   6       79.88       75.71      3.37 o 
  13   1   6      215.54      204.46      5.89 o 
  14   1   6      135.03      121.12      3.78 o 
  15   1   6       17.38       14.05      1.84 o 
  16   1   6      247.30      245.88     10.07 o 
  17   1   6       18.29       19.90      2.14 o 
  18   1   6       15.82       22.82      2.78 o 
  19   1   6       25.24       24.92      2.97 o 
  20   1   6        4.95        0.58      2.03 o 
   0   2   6     1978.71     2150.85     38.73 o 
   1   2   6       53.80       52.41      1.69 o 
   2   2   6      243.12      233.80      4.25 o 
   3   2   6     1234.04     1335.53     18.19 o 
   4   2   6      571.26      581.64     11.56 o 
   5   2   6     2557.67     2753.77     42.36 o 
   6   2   6      161.81      138.86      3.16 o 
   7   2   6      324.40      297.45      5.73 o 
   8   2   6      264.34      247.85      6.70 o 
   9   2   6      471.60      523.59     16.98 o 
  10   2   6       44.37       44.11      2.02 o 
  11   2   6      263.29      259.18      5.60 o 
  12   2   6       46.49       42.38      2.21 o 
  13   2   6       27.97       26.17      2.57 o 
  14   2   6       57.54       54.40      3.31 o 
  15   2   6      114.86      122.66      4.81 o 
  16   2   6      177.54      180.06      6.04 o 
  17   2   6      138.40      131.08      9.29 o 
  18   2   6        8.37        8.42      2.31 o 
  19   2   6      120.38      124.82      5.42 o 
  20   2   6       69.39       75.63      5.89 o 
   0   3   6       64.02       59.68      2.56 o 
   1   3   6       99.35      100.88      2.39 o 
   2   3   6      432.81      433.85      8.42 o 
   3   3   6      882.89      909.94     15.06 o 
   4   3   6      484.43      488.84      7.99 o 
   5   3   6      321.85      297.94      5.14 o 
   6   3   6      241.72      228.76      4.30 o 
   7   3   6      180.37      167.25      3.77 o 
   8   3   6      179.62      183.56      4.18 o 
   9   3   6      292.91      282.75      7.91 o 
  10   3   6      190.64      184.99      5.33 o 
  11   3   6      276.57      264.97     10.42 o 
  12   3   6      179.58      169.07      5.32 o 
  13   3   6      146.17      148.46      5.07 o 
  14   3   6       13.72       15.59      2.30 o 
  15   3   6       27.34       28.90      3.88 o 
  16   3   6        6.82        6.45      2.08 o 
  17   3   6      108.32      106.68      6.00 o 
  18   3   6        1.64       -2.83      1.89 o 
  19   3   6        3.14        1.87      2.10 o 
   0   4   6      367.85      350.50      7.19 o 
   1   4   6      222.33      195.40     13.60 o 
   2   4   6      228.26      238.87      5.53 o 
   3   4   6      918.36      923.11     14.33 o 
   4   4   6      326.03      311.88      6.14 o 
   5   4   6      398.63      373.23      7.38 o 
   6   4   6       39.51       38.88      2.27 o 
   7   4   6       79.36       69.55      6.66 o 
   8   4   6       47.34       45.27      2.31 o 
   9   4   6       89.20       86.19      3.13 o 
  10   4   6      109.41      100.48      3.47 o 
  11   4   6       78.13       78.25      3.22 o 
  12   4   6      227.33      210.81      5.50 o 
  13   4   6      151.73      142.66      9.96 o 
  14   4   6       11.89       11.69      2.08 o 
  15   4   6      211.44      221.11      6.73 o 
  16   4   6       75.55       73.33      3.68 o 
  17   4   6       60.05       70.04      3.72 o 
  18   4   6        0.54        1.01      1.88 o 
   0   5   6       16.79       15.26      2.10 o 
   1   5   6      234.12      240.69      7.41 o 
   2   5   6       77.98       77.75      3.28 o 
   3   5   6      465.80      453.17      7.76 o 
   4   5   6       85.64       97.72      2.84 o 
   5   5   6      672.01      534.32     78.30 o 
   6   5   6       86.26       83.23      3.91 o 
   7   5   6      358.71      353.77     10.14 o 
   8   5   6      130.00      134.40      5.18 o 
   9   5   6       60.51       64.51      5.08 o 
  10   5   6       54.18       57.52      2.98 o 
  11   5   6       45.93       44.47      3.60 o 
  12   5   6        6.27        4.62      1.70 o 
  13   5   6       11.07       15.61      2.10 o 
  14   5   6       24.30       25.88      2.52 o 
  15   5   6      114.01      130.55      7.98 o 
  16   5   6       23.12       28.35      4.86 o 
   0   6   6       43.48       43.92      3.22 o 
   1   6   6        1.19        1.89      1.29 o 
   2   6   6       12.92        8.30      2.79 o 
   3   6   6       26.84       23.29      2.25 o 
   4   6   6       49.18       51.78      2.95 o 
   5   6   6       45.48       44.73      3.09 o 
   6   6   6       41.20       42.27      3.51 o 
   7   6   6       10.51        5.24      2.56 o 
   8   6   6       59.87       69.00      3.12 o 
   9   6   6       44.08       48.34      2.79 o 
  10   6   6      101.61      108.63      5.21 o 
  11   6   6        7.01        5.17      2.27 o 
  12   6   6       21.11       17.61      2.82 o 
  13   6   6       62.22       54.46      7.11 o 
  14   6   6       11.33       13.24      2.88 o 
   0   7   6        4.76        3.17      2.12 o 
   1   7   6       21.66       22.49      2.08 o 
   2   7   6       16.25       21.27      2.43 o 
   3   7   6       77.96       71.96      3.60 o 
   4   7   6       21.36       20.18      2.48 o 
   5   7   6      152.36      165.71      6.66 o 
   6   7   6        8.99        7.85      2.04 o 
   7   7   6       30.03       23.77      6.79 o 
   8   7   6        3.96        1.70      2.61 o 
   9   7   6        3.65        5.86      2.70 o 
  10   7   6        5.91        9.19      3.03 o 
  11   7   6        2.79        8.28      3.23 o 
   0   8   6       38.69       50.89      5.99 o 
   1   8   6       29.92       34.54      5.29 o 
   2   8   6       50.94       55.68      4.38 o 
   3   8   6       62.18       71.86      4.92 o 
   4   8   6       71.37       91.02     13.93 o 
   2   0   7      430.56      408.63     10.17 o 
   4   0   7     1133.86     1168.46     26.85 o 
   6   0   7      877.64      861.76     19.85 o 
   8   0   7       20.77       13.58      4.92 o 
  10   0   7       99.23       97.64      4.26 o 
  12   0   7      432.55      416.95     12.71 o 
  14   0   7      200.42      191.65      7.08 o 
  16   0   7       58.61       61.09      6.25 o 
  18   0   7      197.42      211.06      8.17 o 
  20   0   7       38.14       42.43      4.24 o 
   1   1   7      146.28      141.44      3.37 o 
   2   1   7      432.46      444.66      7.27 o 
   3   1   7      251.34      253.45      4.68 o 
   4   1   7     3575.46     4029.20     61.30 o 
   5   1   7      476.53      521.63      8.87 o 
   6   1   7     1022.37     1043.79     16.81 o 
   7   1   7      312.52      298.80      8.71 o 
   8   1   7      676.71      676.09     16.97 o 
   9   1   7      161.26      153.86      4.14 o 
  10   1   7      401.92      390.22      7.52 o 
  11   1   7      133.65      130.17      3.69 o 
  12   1   7      307.28      303.84     12.17 o 
  13   1   7       90.77       90.01      3.93 o 
  14   1   7      101.72       89.62      4.15 o 
  15   1   7        5.22        1.66      1.37 o 
  16   1   7        4.54        5.33      2.11 o 
  17   1   7      103.62       99.72      5.86 o 
  18   1   7       36.78       36.90      3.28 o 
  19   1   7       33.72       36.85      3.42 o 
  20   1   7       32.34       41.08      3.62 o 
   1   2   7      360.35      393.89      5.59 o 
   2   2   7     2236.37     2497.48     38.61 o 
   3   2   7      243.18      284.52      5.32 o 
   4   2   7      283.21      302.54      5.54 o 
   5   2   7     1211.20     1313.33     20.88 o 
   6   2   7      929.22      937.13     18.02 o 
   7   2   7      782.13      783.56     13.93 o 
   8   2   7      506.27      470.15     17.71 o 
   9   2   7       63.30       62.04      2.39 o 
  10   2   7       88.19       86.22      4.90 o 
  11   2   7      255.37      257.08      7.17 o 
  12   2   7      218.75      210.74      6.38 o 
  13   2   7      115.19      106.80      4.30 o 
  14   2   7      115.08      128.70      8.23 o 
  15   2   7       60.09       61.61      3.66 o 
  16   2   7       32.15       29.70      2.94 o 
  17   2   7       59.77       56.30      3.80 o 
  18   2   7       54.11       56.67      6.26 o 
  19   2   7        4.14        6.02      2.24 o 
  20   2   7       12.22       10.86      2.57 o 
   1   3   7      101.97      104.20      1.95 o 
   2   3   7      238.12      249.74      3.90 o 
   3   3   7      546.08      558.15     10.52 o 
   4   3   7      137.11      138.12      2.89 o 
   5   3   7       46.06       42.13      1.50 o 
   6   3   7      431.22      425.25      9.01 o 
   7   3   7      360.92      350.29      8.11 o 
   8   3   7       54.24       52.66      4.84 o 
   9   3   7      345.55      336.90     12.16 o 
  10   3   7      545.35      554.10     17.69 o 
  11   3   7       29.60       33.45      2.63 o 
  12   3   7      184.38      172.29      6.90 o 
  13   3   7      325.12      306.73      8.02 o 
  14   3   7      113.11      105.84      4.55 o 
  15   3   7        9.27        7.89      2.95 o 
  16   3   7        9.83        9.84      2.32 o 
  17   3   7       97.47      112.37      5.79 o 
  18   3   7        0.71        1.01      2.02 o 
  19   3   7        2.13        0.14      2.18 o 
   1   4   7       27.99       23.88      1.20 o 
   2   4   7      302.91      277.39      6.84 o 
   3   4   7      292.78      274.88      5.72 o 
   4   4   7      115.53      115.54      2.76 o 
   5   4   7      449.38      437.64     18.83 o 
   6   4   7      143.36      138.44      3.71 o 
   7   4   7       90.07       89.67      4.34 o 
   8   4   7      274.04      277.28      8.61 o 
   9   4   7      173.46      163.57      6.10 o 
  10   4   7       42.89       41.24      2.73 o 
  11   4   7       25.81       26.67      2.24 o 
  12   4   7       59.17       54.61      2.95 o 
  13   4   7        9.31       10.45      1.87 o 
  14   4   7       56.64       52.88      3.09 o 
  15   4   7       42.41       50.74      4.03 o 
  16   4   7       24.84       25.54      2.62 o 
  17   4   7       15.75       24.30      2.60 o 
   1   5   7      127.11      100.20     13.74 o 
   2   5   7      152.78      163.50      4.07 o 
   3   5   7      470.45      457.77      8.67 o 
   4   5   7       61.16       68.66      2.87 o 
   5   5   7      346.28      368.52      9.93 o 
   6   5   7      243.12      234.66     18.28 o 
   7   5   7      135.14      118.82      3.74 o 
   8   5   7        9.15        9.84      1.67 o 
   9   5   7      147.36      155.86      5.48 o 
  10   5   7       47.45       53.23      3.66 o 
  11   5   7      136.59      136.61      4.61 o 
  12   5   7       17.43       19.21      2.17 o 
  13   5   7       16.81       14.33      2.06 o 
  14   5   7       20.31       23.53      2.42 o 
  15   5   7        5.57        5.90      2.13 o 
  16   5   7        4.44        5.91      1.91 o 
   1   6   7      162.76      175.66      5.27 o 
   2   6   7       75.21       83.23      3.56 o 
   3   6   7      280.15      300.18      7.64 o 
   4   6   7        2.63        3.14      1.70 o 
   5   6   7       89.78       88.29      3.81 o 
   6   6   7       45.72       49.22      3.09 o 
   7   6   7      113.59      119.54      4.51 o 
   8   6   7        0.01        0.04      1.73 o 
   9   6   7       42.50       47.26      2.99 o 
  10   6   7       51.94       62.32      3.33 o 
  11   6   7       52.71       59.25      3.19 o 
  12   6   7       48.88       61.45      4.17 o 
  13   6   7       79.60       74.72      7.93 o 
   1   7   7      118.02      119.13      5.70 o 
   2   7   7       66.59       65.59      4.63 o 
   3   7   7       11.61       12.20      2.24 o 
   4   7   7       35.11       41.48      3.12 o 
   5   7   7      128.93      138.36      5.07 o 
   6   7   7       57.43       68.46      3.82 o 
   7   7   7       28.99       30.69      2.98 o 
   8   7   7       30.34       38.75      4.30 o 
   9   7   7       65.46       70.23      5.34 o 
  10   7   7       25.11       31.10      8.65 o 
   1   8   7        2.22        3.78      2.68 o 
   2   8   7       48.68       47.99      6.25 o 
   0   0   8    10968.57    11768.13    348.74 o 
   2   0   8       21.91       17.31      1.98 o 
   4   0   8      100.05       92.50      3.42 o 
   6   0   8      515.13      522.42     13.15 o 
   8   0   8      112.09       98.54      4.19 o 
  10   0   8      164.22      171.23      6.06 o 
  12   0   8     1368.49     1293.89     59.03 o 
  14   0   8      477.52      482.12     23.80 o 
  16   0   8      124.95      125.84     10.26 o 
  18   0   8       42.47       51.41      4.35 o 
  20   0   8       61.62       72.59      8.09 o 
   0   1   8     1823.38     1903.38     40.60 o 
   1   1   8     1175.99     1234.27     22.27 o 
   2   1   8       90.01       88.26      4.28 o 
   3   1   8      888.04      966.47     15.46 o 
   4   1   8      231.27      234.33      4.55 o 
   5   1   8      196.73      176.64      5.18 o 
   6   1   8       16.80       16.43      1.23 o 
   7   1   8      654.55      663.93     11.46 o 
   8   1   8      791.68      760.49     26.26 o 
   9   1   8      109.88      103.80      3.05 o 
  10   1   8      177.00      174.83      4.29 o 
  11   1   8      435.98      394.85      9.33 o 
  12   1   8      626.72      614.45     11.28 o 
  13   1   8       65.76       62.12      2.77 o 
  14   1   8       76.96       80.82      5.21 o 
  15   1   8       65.10       54.62      3.47 o 
  16   1   8       30.68       26.64      2.85 o 
  17   1   8       28.77       27.38      2.95 o 
  18   1   8       32.98       40.56      3.42 o 
  19   1   8        0.92        3.69      2.13 o 
   0   2   8     3618.62     3748.65     81.77 o 
   1   2   8     1254.43     1272.74     31.70 o 
   2   2   8      383.38      326.78     21.99 o 
   3   2   8      279.43      286.20      5.23 o 
   4   2   8      137.93      129.50      4.43 o 
   5   2   8      152.26      159.22      3.51 o 
   6   2   8      152.91      160.21      3.54 o 
   7   2   8       51.15       52.78      3.60 o 
   8   2   8        8.37        6.33      1.09 o 
   9   2   8       37.18       34.38      1.93 o 
  10   2   8      163.37      151.03      4.84 o 
  11   2   8       51.28       54.07      3.32 o 
  12   2   8       77.42       74.19      4.43 o 
  13   2   8      416.38      428.12     15.96 o 
  14   2   8       74.02       70.60      3.74 o 
  15   2   8       28.38       31.17      2.95 o 
  16   2   8        7.03        8.31      2.16 o 
  17   2   8       10.21       13.79      2.54 o 
  18   2   8       15.41       14.15      2.80 o 
  19   2   8       34.24       37.10      3.76 o 
   0   3   8      407.98      431.56      8.60 o 
   1   3   8      267.57      251.00      3.91 o 
   2   3   8      230.83      210.87      5.08 o 
   3   3   8       98.04       84.04     14.22 o 
   4   3   8      349.50      355.04      6.73 o 
   5   3   8       42.60       39.98      1.90 o 
   6   3   8       32.81       32.63      2.08 o 
   7   3   8       93.81       92.08      3.43 o 
   8   3   8      488.39      457.45     10.06 o 
   9   3   8      376.10      340.72      8.14 o 
  10   3   8       63.76       63.84      6.15 o 
  11   3   8      406.83      390.42      9.26 o 
  12   3   8      399.13      374.01      9.09 o 
  13   3   8      346.58      336.70      8.65 o 
  14   3   8       72.13       68.63      3.81 o 
  15   3   8       68.25       69.97      3.95 o 
  16   3   8       15.17       19.37      2.76 o 
  17   3   8        7.96        9.75      2.37 o 
  18   3   8       36.48       39.56      3.56 o 
   0   4   8      117.56      115.98      4.52 o 
   1   4   8     1067.00     1081.61     19.25 o 
   2   4   8      279.09      269.80      4.78 o 
   3   4   8      284.75      251.34     40.70 o 
   4   4   8      799.38      792.42     15.81 o 
   5   4   8       36.24       29.31      2.48 o 
   6   4   8       82.48       78.44      3.77 o 
   7   4   8       61.98       66.95      4.57 o 
   8   4   8        8.24        4.87      1.46 o 
   9   4   8       16.77       18.59      2.14 o 
  10   4   8      137.51      144.08      4.30 o 
  11   4   8      194.00      205.01      5.42 o 
  12   4   8        5.48        5.37      1.73 o 
  13   4   8       45.27       49.41      2.96 o 
  14   4   8       15.84       17.84      2.31 o 
  15   4   8       65.63       73.48      5.59 o 
  16   4   8        9.40        8.89      2.18 o 
  17   4   8        4.30        2.14      1.92 o 
   0   5   8       61.22       57.68      3.37 o 
   1   5   8      353.88      357.27      8.30 o 
   2   5   8      119.13      130.04      5.30 o 
   3   5   8        3.65        2.85      1.55 o 
   4   5   8      250.46      267.54      8.73 o 
   5   5   8       25.73       30.37      2.04 o 
   6   5   8       50.07       48.88      2.86 o 
   7   5   8       83.51       82.83      6.08 o 
   8   5   8       54.97       54.32      4.34 o 
   9   5   8       58.78       58.47      2.87 o 
  10   5   8       28.94       29.73      2.37 o 
  11   5   8       23.72       24.87      2.35 o 
  12   5   8        3.27        2.90      1.97 o 
  13   5   8       48.85       45.87      2.96 o 
  14   5   8        5.28        4.26      1.87 o 
  15   5   8        1.89        3.28      1.84 o 
   0   6   8       13.40       17.02      3.98 o 
   1   6   8       92.72      104.99      5.06 o 
   2   6   8       14.48       15.83      2.08 o 
   3   6   8       13.34       11.71      2.02 o 
   4   6   8       24.94       27.18      3.30 o 
   5   6   8        1.36        3.33      1.72 o 
   6   6   8       10.54        9.91      2.04 o 
   7   6   8        6.63        6.07      1.94 o 
   8   6   8       11.07       15.17      3.18 o 
   9   6   8       26.79       28.27      2.81 o 
  10   6   8        2.47        2.99      1.73 o 
  11   6   8      104.03      118.59      4.27 o 
  12   6   8       18.06       24.06      2.50 o 
  13   6   8       41.72       41.31      3.70 o 
   0   7   8      228.13      249.03     12.55 o 
   1   7   8      189.30      199.86      7.74 o 
   2   7   8       62.24       59.52      4.48 o 
   3   7   8        1.91        4.22      2.49 o 
   4   7   8        2.39        0.67      1.78 o 
   5   7   8       42.24       45.19      4.42 o 
   6   7   8       13.83       14.69      2.53 o 
   7   7   8       22.71       26.73      3.27 o 
   8   7   8        1.11       -1.24      2.10 o 
   9   7   8        1.57        0.03      3.25 o 
   2   0   9      880.40      926.60     20.90 o 
   4   0   9     2645.67     2880.98     62.81 o 
   6   0   9      110.21      114.12      4.25 o 
   8   0   9     1211.52     1192.46     22.96 o 
  10   0   9       18.72       18.09      2.39 o 
  12   0   9      502.65      496.86     13.56 o 
  14   0   9       87.62       94.27      8.38 o 
  16   0   9       94.70       83.70      5.02 o 
  18   0   9       80.74       89.73      8.38 o 
   1   1   9      706.61      705.65     11.45 o 
   2   1   9      458.95      482.71      9.43 o 
   3   1   9       56.66       49.01      4.93 o 
   4   1   9      276.83      253.46      5.03 o 
   5   1   9      286.40      293.88      5.98 o 
   6   1   9      143.49      149.13      3.53 o 
   7   1   9       45.11       47.04      2.77 o 
   8   1   9      101.85       97.39      2.94 o 
   9   1   9      247.89      243.83      5.36 o 
  10   1   9      808.34      814.71     14.21 o 
  11   1   9      290.57      295.75      9.42 o 
  12   1   9       13.27       12.96      1.72 o 
  13   1   9       56.48       54.13      2.67 o 
  14   1   9      192.88      198.14      6.09 o 
  15   1   9       54.80       52.23      3.49 o 
  16   1   9       14.29       13.20      2.41 o 
  17   1   9        5.74        4.80      2.07 o 
  18   1   9        8.58        9.42      2.41 o 
  19   1   9        3.67        4.24      2.48 o 
   1   2   9      145.52      130.47      2.88 o 
   2   2   9     1623.62     1704.75     26.55 o 
   3   2   9      122.02      110.47      3.11 o 
   4   2   9        7.92        9.56      1.29 o 
   5   2   9       39.59       41.13      1.72 o 
   6   2   9      146.79      143.03      3.68 o 
   7   2   9        2.54        3.21      0.96 o 
   8   2   9      248.90      248.28      6.28 o 
   9   2   9      379.79      360.56     10.56 o 
  10   2   9      395.09      366.31      8.80 o 
  11   2   9      239.38      232.46      8.41 o 
  12   2   9       11.99       13.20      2.15 o 
  13   2   9       58.84       60.46      4.79 o 
  14   2   9       12.80       12.81      2.32 o 
  15   2   9       33.42       36.84      3.17 o 
  16   2   9        1.33        1.83      1.91 o 
  17   2   9        0.47        2.00      2.04 o 
  18   2   9        7.00        9.03      2.50 o 
   1   3   9       94.25       90.38      1.88 o 
   2   3   9       12.04       11.58      0.90 o 
   3   3   9      321.79      264.81     38.28 o 
   4   3   9      188.54      175.77      4.69 o 
   5   3   9      364.19      346.07      7.88 o 
   6   3   9      301.20      292.25      7.66 o 
   7   3   9      163.31      165.04      4.88 o 
   8   3   9       47.01       45.14      2.79 o 
   9   3   9      182.02      176.03      5.38 o 
  10   3   9       42.30       48.42      3.00 o 
  11   3   9      109.37      100.08      4.17 o 
  12   3   9      135.55      135.59      4.87 o 
  13   3   9        0.71        1.47      2.72 o 
  14   3   9        6.88        8.41      2.37 o 
  15   3   9       59.80       68.87      4.00 o 
  16   3   9       12.21       14.74      2.55 o 
  17   3   9       29.96       32.89      3.23 o 
  18   3   9        6.86        5.26      2.38 o 
   1   4   9      106.09      112.95      3.73 o 
   2   4   9      767.16      784.39     14.87 o 
   3   4   9      316.91      309.17      6.31 o 
   4   4   9        5.89        4.42      1.24 o 
   5   4   9      245.56      245.82      6.41 o 
   6   4   9       29.44       28.75      1.97 o 
   7   4   9      133.47      126.55      6.32 o 
   8   4   9      109.49      109.96      3.58 o 
   9   4   9      196.03      199.50      6.19 o 
  10   4   9        9.97       13.29      1.89 o 
  11   4   9       47.27       42.73      2.71 o 
  12   4   9       10.11       10.41      1.92 o 
  13   4   9      103.92       95.15      4.30 o 
  14   4   9      105.20      104.60      4.15 o 
  15   4   9        6.86        5.08      2.07 o 
  16   4   9       17.85       17.79      2.91 o 
   1   5   9       83.32       83.06     10.55 o 
   2   5   9        3.39        1.71      1.47 o 
   3   5   9      142.61      143.65      8.38 o 
   4   5   9      134.04      139.31      4.64 o 
   5   5   9      151.11      162.23      5.92 o 
   6   5   9        6.10        6.52      1.85 o 
   7   5   9       69.92       76.29      3.07 o 
   8   5   9       72.49       71.25      3.12 o 
   9   5   9      131.50      130.77      4.17 o 
  10   5   9       29.70       30.94      2.45 o 
  11   5   9       43.98       38.50      2.70 o 
  12   5   9        7.52        8.85      2.57 o 
  13   5   9      108.13      111.93      4.26 o 
  14   5   9       34.52       42.49      3.03 o 
   1   6   9       60.70       66.47      4.34 o 
   2   6   9       21.65       23.78      3.95 o 
   3   6   9      183.08      187.62      7.06 o 
   4   6   9       53.65       56.32      3.28 o 
   5   6   9       60.25       70.96      4.58 o 
   6   6   9       30.09       34.37      2.87 o 
   7   6   9       81.60       91.95      4.15 o 
   8   6   9       11.33       11.44      2.27 o 
   9   6   9       63.96       84.19      4.24 o 
  10   6   9       48.65       52.57      3.62 o 
  11   6   9       60.01       64.16      6.96 o 
  12   6   9       27.91       35.13      3.22 o 
   1   7   9        5.93        6.09      2.64 o 
   2   7   9       48.41       61.47      4.66 o 
   3   7   9       11.84       13.43      3.05 o 
   4   7   9        0.54        1.32      4.94 o 
   5   7   9        0.09        1.40      2.45 o 
   6   7   9       89.28      104.92      6.98 o 
   7   7   9       14.53       17.49      2.69 o 
   0   0  10       92.50       91.71      4.62 o 
   2   0  10      119.55      119.56      4.09 o 
   4   0  10     1220.85     1263.73     27.81 o 
   6   0  10      345.16      356.38      9.63 o 
   8   0  10      922.88      924.46     22.04 o 
  10   0  10      121.84      130.70      7.54 o 
  12   0  10      172.67      164.67      6.46 o 
  14   0  10       65.10       61.40      4.23 o 
  16   0  10      235.49      248.31     11.23 o 
  18   0  10        6.26       13.61      4.97 o 
   0   1  10      280.62      283.04      7.43 o 
   1   1  10      132.24      117.55      4.48 o 
   2   1  10      303.80      316.81      5.71 o 
   3   1  10      342.88      342.11      7.19 o 
   4   1  10      747.74      692.80     12.77 o 
   5   1  10       49.02       49.19      1.98 o 
   6   1  10       61.93       65.14      2.29 o 
   7   1  10        2.86        1.11      1.01 o 
   8   1  10      117.96      114.59      3.35 o 
   9   1  10       74.64       74.26      2.84 o 
  10   1  10      138.07      140.40      3.92 o 
  11   1  10       45.66       46.52      2.39 o 
  12   1  10        5.42        1.50      1.64 o 
  13   1  10       79.16       83.02      3.97 o 
  14   1  10       26.22       30.85      2.85 o 
  15   1  10       20.63       17.16      2.53 o 
  16   1  10       41.88       41.72      3.33 o 
  17   1  10        4.55        7.92      2.69 o 
  18   1  10       43.77       42.55      3.63 o 
   0   2  10       37.11       40.92      4.16 o 
   1   2  10      235.51      233.75      5.35 o 
   2   2  10      456.44      461.37      8.05 o 
   3   2  10      250.70      240.76      5.86 o 
   4   2  10      840.07      851.29     14.01 o 
   5   2  10      418.00      429.12      8.96 o 
   6   2  10       40.40       38.96      2.37 o 
   7   2  10      307.41      312.33      7.39 o 
   8   2  10      316.34      317.63     10.22 o 
   9   2  10      177.98      174.11      6.01 o 
  10   2  10        7.36        6.75      1.86 o 
  11   2  10       11.03        4.37      1.85 o 
  12   2  10       14.77       14.55      2.28 o 
  13   2  10      202.03      199.58      6.14 o 
  14   2  10       26.71       25.47      2.76 o 
  15   2  10        6.36        5.67      2.11 o 
  16   2  10       63.39       64.02      7.33 o 
  17   2  10       40.46       42.01      4.72 o 
  18   2  10       19.21       18.18      2.88 o 
   0   3  10      130.05      138.47      4.44 o 
   1   3  10      356.46      362.15      5.85 o 
   2   3  10      105.06      100.64      2.80 o 
   3   3  10      148.54      147.24      4.33 o 
   4   3  10       83.11       84.05      2.76 o 
   5   3  10      308.41      321.08      7.43 o 
   6   3  10       12.80       11.48      1.81 o 
   7   3  10       85.68       87.67      5.23 o 
   8   3  10       23.49       23.40      2.27 o 
   9   3  10       66.90       61.37      3.23 o 
  10   3  10      195.25      184.99      5.67 o 
  11   3  10       14.85       16.00      2.32 o 
  12   3  10        8.93        5.30      1.95 o 
  13   3  10       88.65       85.36      4.23 o 
  14   3  10        1.80        1.10      1.93 o 
  15   3  10      111.75      112.20      4.94 o 
  16   3  10       19.37       26.18      3.02 o 
  17   3  10       39.80       44.20      4.53 o 
   0   4  10      291.38      288.10     12.20 o 
   1   4  10      109.43      113.97      4.99 o 
   2   4  10      419.25      424.21     17.98 o 
   3   4  10      246.75      235.60      5.86 o 
   4   4  10      112.64       94.10     11.39 o 
   5   4  10      161.03      155.79      4.90 o 
   6   4  10       27.81       23.97      1.90 o 
   7   4  10      317.36      318.44      6.88 o 
   8   4  10       54.28       59.64      2.83 o 
   9   4  10        3.68        6.08      1.66 o 
  10   4  10       37.27       36.67      2.58 o 
  11   4  10       23.89       21.51      2.24 o 
  12   4  10       82.62       84.28      3.68 o 
  13   4  10        1.10        0.04      1.66 o 
  14   4  10        4.26        5.22      2.18 o 
  15   4  10        5.33       11.23      2.17 o 
   0   5  10       14.80       13.16      3.47 o 
   1   5  10       33.38       31.81      3.19 o 
   2   5  10       59.33       57.82      3.88 o 
   3   5  10       70.53       73.12      5.97 o 
   4   5  10       77.24       72.66      4.36 o 
   5   5  10       88.72       97.59      4.94 o 
   6   5  10        6.80        6.16      1.82 o 
   7   5  10       37.13       36.30      2.86 o 
   8   5  10       16.40       17.42      1.99 o 
   9   5  10        8.78       11.97      1.87 o 
  10   5  10        9.68       11.35      1.94 o 
  11   5  10       10.64       15.39      2.11 o 
  12   5  10       81.61       95.21      3.97 o 
  13   5  10       21.32       28.45      2.64 o 
   0   6  10       34.03       42.06      5.54 o 
   1   6  10      129.57      144.54      6.41 o 
   2   6  10        3.27        7.24      2.56 o 
   3   6  10      110.34      112.00      5.57 o 
   4   6  10      124.67      128.58     11.95 o 
   5   6  10       58.42       65.95      4.52 o 
   6   6  10        7.28        4.05      2.63 o 
   7   6  10       12.48       13.17      2.28 o 
   8   6  10        5.33        7.26      2.23 o 
   9   6  10       48.29       51.31      3.59 o 
  10   6  10       10.50       14.25      2.58 o 
   0   7  10       48.09       60.96      6.91 o 
   1   7  10       15.23       15.53      3.22 o 
   2   7  10       28.31       39.26      6.29 o 
   3   7  10       39.81       46.47      4.31 o 
   4   7  10       17.99       22.03      3.44 o 
   5   7  10       21.54       13.62      3.16 o 
   2   0  11      143.71      147.75      4.64 o 
   4   0  11      432.76      448.68     11.16 o 
   6   0  11      972.80     1022.64     24.11 o 
   8   0  11      588.65      608.86     15.51 o 
  10   0  11      443.05      439.38     12.25 o 
  12   0  11        8.49        9.80      2.36 o 
  14   0  11      235.01      225.19      8.16 o 
  16   0  11        8.58        6.66      4.08 o 
  18   0  11       28.67       24.57      5.64 o 
   1   1  11       28.47       24.72      1.36 o 
   2   1  11      418.17      430.79     12.81 o 
   3   1  11       97.91       82.50      8.36 o 
   4   1  11      179.61      166.85      6.24 o 
   5   1  11      121.12      118.11      3.54 o 
   6   1  11        1.48        2.84      1.10 o 
   7   1  11      386.07      409.13      7.77 o 
   8   1  11       55.84       54.85      2.79 o 
   9   1  11      264.25      279.49      6.06 o 
  10   1  11       27.29       25.14      1.93 o 
  11   1  11       40.34       39.80      2.85 o 
  12   1  11       17.96       18.80      2.34 o 
  13   1  11       54.88       53.88      3.39 o 
  14   1  11       14.07       21.17      2.61 o 
  15   1  11       50.73       44.31      3.42 o 
  16   1  11        8.42       11.11      2.47 o 
  17   1  11       15.44       13.18      2.62 o 
   1   2  11       21.63       20.01      2.18 o 
   2   2  11      255.62      260.55      5.10 o 
   3   2  11       15.99       11.19      1.18 o 
   4   2  11       96.58       96.91      3.08 o 
   5   2  11      139.41      138.76      3.52 o 
   6   2  11      414.47      411.66      9.12 o 
   7   2  11       95.71       98.46      6.02 o 
   8   2  11      125.24      123.70      4.34 o 
   9   2  11       78.24       71.07      3.43 o 
  10   2  11      115.55      117.71      4.50 o 
  11   2  11       52.21       50.79      3.21 o 
  12   2  11       34.79       29.08      2.81 o 
  13   2  11       76.15       74.06      3.92 o 
  14   2  11       18.25       23.20      2.79 o 
  15   2  11       31.85       29.99      3.05 o 
  16   2  11       13.14       11.89      2.91 o 
  17   2  11       10.90        6.77      5.14 o 
   1   3  11      130.33      138.10      4.79 o 
   2   3  11       12.96       11.51      1.57 o 
   3   3  11      277.83      286.08      7.98 o 
   4   3  11      216.07      217.62      5.98 o 
   5   3  11      154.79      146.43      4.59 o 
   6   3  11      582.80      581.86     12.15 o 
   7   3  11       13.85       15.59      2.05 o 
   8   3  11      131.61      132.66      4.62 o 
   9   3  11       69.59       64.95      3.40 o 
  10   3  11      265.11      249.21      6.93 o 
  11   3  11       21.60       25.52      2.73 o 
  12   3  11      150.00      150.27      9.85 o 
  13   3  11        2.04        2.67      1.91 o 
  14   3  11       28.88       32.89      3.18 o 
  15   3  11       22.40       21.08      4.10 o 
  16   3  11        5.46        6.97      2.66 o 
   1   4  11      193.58      199.15      9.86 o 
   2   4  11       10.36       11.15      2.35 o 
   3   4  11       65.55       66.27     10.28 o 
   4   4  11       23.83       22.82      2.78 o 
   5   4  11      144.30      151.79      6.31 o 
   6   4  11       80.02       75.26      3.52 o 
   7   4  11       30.56       35.96      2.33 o 
   8   4  11       50.93       52.10      2.76 o 
   9   4  11      122.25      124.38      4.04 o 
  10   4  11       25.69       31.67      2.53 o 
  11   4  11       14.07       10.15      2.39 o 
  12   4  11       60.22       55.11      3.23 o 
  13   4  11       52.20       53.32      3.26 o 
  14   4  11       14.36        8.70      2.07 o 
   1   5  11       57.22       61.98      4.09 o 
   2   5  11       17.72       20.07      2.93 o 
   3   5  11       67.82       60.91      4.20 o 
   4   5  11       43.58       44.60      3.75 o 
   5   5  11       13.90       18.11      2.95 o 
   6   5  11       34.25       32.80      3.97 o 
   7   5  11       27.77       31.06      2.93 o 
   8   5  11        3.08        5.92      1.94 o 
   9   5  11       10.62       10.93      2.18 o 
  10   5  11        8.39        5.15      1.79 o 
  11   5  11       25.01       25.08      2.86 o 
  12   5  11       21.52       26.12      2.64 o 
   1   6  11        7.29        7.61      2.68 o 
   2   6  11        5.98       10.48      2.83 o 
   3   6  11       46.13       55.52      4.38 o 
   4   6  11        6.91        7.86      4.54 o 
   5   6  11      141.03      141.16      6.50 o 
   6   6  11        0.80        1.15      4.52 o 
   7   6  11       41.57       48.58      6.82 o 
   8   6  11        8.08       10.07      3.94 o 
   9   6  11       57.09       65.97      4.89 o 
   1   7  11       28.52       34.71      4.18 o 
   2   7  11       69.45       73.46      5.31 o 
   0   0  12      675.83      624.82     21.80 o 
   2   0  12      283.39      294.29     14.87 o 
   4   0  12      207.33      201.12      6.32 o 
   6   0  12      341.38      316.43     28.31 o 
   8   0  12      313.28      344.41     10.01 o 
  10   0  12       17.21       13.90      2.41 o 
  12   0  12      451.46      461.08     17.65 o 
  14   0  12       15.92       10.55      4.40 o 
  16   0  12       23.46       31.04      5.90 o 
   0   1  12      408.59      396.52     10.22 o 
   1   1  12      221.01      214.89      4.53 o 
   2   1  12      226.67      228.24      5.24 o 
   3   1  12      151.86      150.45      3.97 o 
   4   1  12       45.94       48.09      2.44 o 
   5   1  12      109.25      109.11      3.79 o 
   6   1  12       26.70       25.78      1.76 o 
   7   1  12       31.29       31.34      1.93 o 
   8   1  12       31.45       30.41      1.99 o 
   9   1  12       95.69       97.50      3.92 o 
  10   1  12       13.74       13.17      3.44 o 
  11   1  12       40.39       32.26      2.77 o 
  12   1  12      113.76      103.34      4.41 o 
  13   1  12        6.32       12.40      2.25 o 
  14   1  12       30.40       31.44      3.05 o 
  15   1  12       35.93       42.41      5.52 o 
  16   1  12       44.43       51.72      3.75 o 
  17   1  12        4.91        4.47      2.20 o 
   0   2  12      737.17      787.46     26.26 o 
   1   2  12       45.48       45.32      2.54 o 
   2   2  12      138.25      136.57      4.65 o 
   3   2  12      127.02      122.21      4.33 o 
   4   2  12      105.10       99.91      3.58 o 
   5   2  12      203.42      200.86      7.11 o 
   6   2  12      114.07      121.68      4.15 o 
   7   2  12      201.21      205.16      5.73 o 
   8   2  12       94.98       91.02      3.85 o 
   9   2  12       75.64       82.81      3.76 o 
  10   2  12       73.92       70.36      3.59 o 
  11   2  12       42.59       41.27      3.07 o 
  12   2  12       22.26       22.97      2.70 o 
  13   2  12       36.06       36.41      3.18 o 
  14   2  12       15.32       15.25      2.51 o 
  15   2  12       24.20       27.39      2.99 o 
  16   2  12        5.29        6.58      2.32 o 
   0   3  12      575.31      585.05     21.35 o 
   1   3  12      454.81      459.23      9.68 o 
   2   3  12      166.92      160.30      4.61 o 
   3   3  12       37.15       39.22      3.15 o 
   4   3  12      233.74      231.46     10.57 o 
   5   3  12       10.20       10.38      1.84 o 
   6   3  12      119.99      120.22      5.25 o 
   7   3  12        3.65        1.41      1.66 o 
   8   3  12        6.93        4.54      1.78 o 
   9   3  12       79.76       72.46      3.66 o 
  10   3  12       32.21       33.39      2.84 o 
  11   3  12       47.93       46.58      5.35 o 
  12   3  12       63.51       65.76      4.25 o 
  13   3  12       84.41       83.61      4.29 o 
  14   3  12        7.47        9.71      2.35 o 
  15   3  12        8.99        7.86      2.85 o 
   0   4  12       18.59       21.41      3.89 o 
   1   4  12      204.30      228.44     10.79 o 
   2   4  12        5.82        3.00      2.29 o 
   3   4  12        5.88        7.64      2.33 o 
   4   4  12       19.93       16.38      2.64 o 
   5   4  12        6.09        4.15      3.12 o 
   6   4  12      130.03      140.29      4.79 o 
   7   4  12      137.29      148.85      5.90 o 
   8   4  12       39.41       37.98      3.41 o 
   9   4  12      118.29      118.72      5.07 o 
  10   4  12        9.92        7.91      1.86 o 
  11   4  12       78.44       83.57      5.36 o 
  12   4  12        1.16        2.23      1.80 o 
  13   4  12       55.45       58.80      5.47 o 
   0   5  12        4.70        7.39      3.63 o 
   1   5  12       36.15       48.50      6.21 o 
   2   5  12       77.36       77.58      4.69 o 
   3   5  12        8.52        7.99      2.54 o 
   4   5  12       29.41       28.73      3.44 o 
   5   5  12       15.82       16.39      2.96 o 
   6   5  12       40.86       37.96      3.75 o 
   7   5  12       19.70       24.83      3.34 o 
   8   5  12       14.55       13.12      2.83 o 
   9   5  12        8.57       14.29      2.91 o 
  10   5  12        8.87        9.41      2.27 o 
  11   5  12       37.07       48.95      3.56 o 
   0   6  12       18.16       15.30      4.30 o 
   1   6  12      128.39      137.23      6.48 o 
   2   6  12       23.60       31.56      3.76 o 
   3   6  12        1.82        1.45      2.42 o 
   4   6  12       35.36       37.72      3.99 o 
   5   6  12       12.01       15.67      3.78 o 
   6   6  12       12.08       12.70      3.01 o 
   7   6  12        4.24       10.52      3.06 o 
   2   0  13       29.79       28.24      2.88 o 
   4   0  13       45.25       46.04      2.94 o 
   6   0  13       37.34       36.90      2.93 o 
   8   0  13      212.14      229.97      7.58 o 
  10   0  13       22.02       26.17      3.03 o 
  12   0  13       46.76       50.48      3.91 o 
  14   0  13       38.27       46.78      6.31 o 
  16   0  13       40.48       43.40      6.47 o 
   1   1  13       53.67       52.33      2.07 o 
   2   1  13      252.63      254.44      5.25 o 
   3   1  13       10.65       12.93      1.42 o 
   4   1  13       83.87       83.49      2.71 o 
   5   1  13       55.00       52.92      2.73 o 
   6   1  13       69.73       66.89      2.58 o 
   7   1  13       34.45       39.62      2.19 o 
   8   1  13        3.18        1.04      1.52 o 
   9   1  13       40.40       37.58      2.82 o 
  10   1  13      163.69      183.16      5.70 o 
  11   1  13        2.00        3.91      1.88 o 
  12   1  13       33.44       40.75      3.12 o 
  13   1  13       21.91       17.26      2.46 o 
  14   1  13       20.81       23.63      4.28 o 
  15   1  13       14.04       14.66      2.56 o 
  16   1  13       39.15       41.11      3.59 o 
   1   2  13      354.56      338.97      6.48 o 
   2   2  13       70.98       68.51      2.45 o 
   3   2  13       16.20       18.10      1.94 o 
   4   2  13      172.05      166.81      4.88 o 
   5   2  13       87.87       90.19      3.58 o 
   6   2  13       64.95       71.09      3.30 o 
   7   2  13       83.04       71.90      3.41 o 
   8   2  13       86.78      103.58      4.32 o 
   9   2  13      237.68      248.21      6.96 o 
  10   2  13      146.21      158.09      5.65 o 
  11   2  13        0.26       -3.33      2.22 o 
  12   2  13        3.20        0.67      1.98 o 
  13   2  13       21.17       24.92      2.86 o 
  14   2  13       16.33       15.21      2.67 o 
  15   2  13        0.87        4.82      2.19 o 
   1   3  13      119.33      121.00      5.23 o 
   2   3  13       74.35       74.32      4.20 o 
   3   3  13      238.27      226.42     19.92 o 
   4   3  13       19.51       21.87      2.19 o 
   5   3  13       91.04      100.62      5.19 o 
   6   3  13        4.15        5.03      1.79 o 
   7   3  13       16.44       18.84      2.26 o 
   8   3  13       49.81       48.98      3.60 o 
   9   3  13      117.44      117.81      5.33 o 
  10   3  13        2.72        4.82      1.97 o 
  11   3  13       54.28       59.86      3.70 o 
  12   3  13       44.20       49.80      3.53 o 
  13   3  13        6.75        8.70      2.27 o 
  14   3  13        4.31        6.78      2.35 o 
   1   4  13       73.65       87.17      4.81 o 
   2   4  13       83.55       88.22      6.82 o 
   3   4  13       24.50       17.73      2.87 o 
   4   4  13       21.07       15.40      4.06 o 
   5   4  13       53.96       54.84      4.00 o 
   6   4  13       10.79       14.88      2.80 o 
   7   4  13        8.13        6.64      2.45 o 
   8   4  13        3.22        3.38      1.83 o 
   9   4  13       14.56       17.09      2.44 o 
  10   4  13       21.36       21.34      2.34 o 
  11   4  13       28.40       30.33      3.12 o 
  12   4  13       25.19       30.35      3.01 o 
   1   5  13       52.62       58.90      4.40 o 
   2   5  13       10.54       11.27      4.09 o 
   3   5  13        5.16        8.97      2.71 o 
   4   5  13        9.72        8.39      2.74 o 
   5   5  13       30.53       35.21      8.87 o 
   6   5  13       21.45       21.41      3.24 o 
   7   5  13       21.02       20.92      3.28 o 
   8   5  13       29.05       30.61      3.67 o 
   9   5  13       18.50       23.78      3.53 o 
   1   6  13        0.60        2.29      4.49 o 
   2   6  13       57.65       62.74      4.89 o 
   3   6  13       49.38       50.45      6.33 o 
   4   6  13        6.81        9.78      3.62 o 
   5   6  13        3.34        5.95      2.78 o 
   0   0  14      197.41      207.92      9.11 o 
   2   0  14       71.87       64.82      3.44 o 
   4   0  14      224.12      212.55     13.22 o 
   6   0  14       77.48       85.30      4.26 o 
   8   0  14       74.60       72.21      4.19 o 
  10   0  14        9.01        8.43      2.39 o 
  12   0  14       36.57       44.42      5.83 o 
  14   0  14       85.75       90.02      7.97 o 
   0   1  14       60.53       57.27      3.18 o 
   1   1  14       10.79       11.96      1.41 o 
   2   1  14       85.55       94.02      3.76 o 
   3   1  14      118.77      121.69      3.37 o 
   4   1  14      155.23      155.07      3.99 o 
   5   1  14       65.31       65.25      3.08 o 
   6   1  14       78.81       77.66      3.42 o 
   7   1  14       41.51       40.44      2.73 o 
   8   1  14      114.02      116.13      7.04 o 
   9   1  14       60.43       56.52      3.32 o 
  10   1  14       15.38       21.10      2.52 o 
  11   1  14       19.05       21.41      3.63 o 
  12   1  14        5.49        2.04      1.85 o 
  13   1  14       12.37       13.96      2.43 o 
  14   1  14        0.73        0.50      1.94 o 
   0   2  14       26.26       27.37      4.17 o 
   1   2  14      127.79      132.08      3.51 o 
   2   2  14        5.70        5.83      1.74 o 
   3   2  14        2.73        3.51      1.55 o 
   4   2  14       74.36       72.59      3.22 o 
   5   2  14      184.08      189.22      5.44 o 
   6   2  14       68.83       65.47      3.28 o 
   7   2  14       69.72       64.03      3.39 o 
   8   2  14       99.94       96.24      4.15 o 
   9   2  14        2.63        1.75      1.81 o 
  10   2  14       11.37        6.94      2.08 o 
  11   2  14        3.82        2.28      1.96 o 
  12   2  14        9.55        9.21      2.69 o 
  13   2  14       11.60       10.18      2.38 o 
  14   2  14        9.74        5.62      2.65 o 
   0   3  14       57.72       60.45      5.58 o 
   1   3  14       39.68       39.20      3.38 o 
   2   3  14       50.89       47.36      3.64 o 
   3   3  14      107.97      113.44      5.19 o 
   4   3  14      119.50      118.08      4.25 o 
   5   3  14        5.81        7.84      1.93 o 
   6   3  14       38.51       37.55      2.75 o 
   7   3  14       17.40       16.26      2.24 o 
   8   3  14        5.66        7.95      2.05 o 
   9   3  14       86.80       97.29      4.29 o 
  10   3  14       35.36       34.63      3.10 o 
  11   3  14        0.00       -0.51      1.89 o 
  12   3  14       13.80       10.72      2.39 o 
   0   4  14       14.13       11.47      3.73 o 
   1   4  14        4.38        2.22      3.87 o 
   2   4  14        8.95        6.02      2.44 o 
   3   4  14       23.41       27.79      3.37 o 
   4   4  14       37.85       45.92      7.60 o 
   5   4  14       50.76       58.26      4.33 o 
   6   4  14        0.26        1.16      3.90 o 
   7   4  14        2.29        3.27      2.35 o 
   8   4  14        3.43        4.58      4.09 o 
   9   4  14       14.87       15.60      3.08 o 
  10   4  14       17.72       25.74      2.84 o 
  11   4  14        3.92        2.46      2.08 o 
   0   5  14       15.95       15.33      4.40 o 
   1   5  14       42.48       49.19      4.31 o 
   2   5  14       31.98       34.56      3.79 o 
   3   5  14       52.64       56.94      4.61 o 
   4   5  14       18.26       19.13      3.31 o 
   5   5  14       54.49       63.05      4.78 o 
   6   5  14       10.47        7.62      2.87 o 
   7   5  14       11.17       13.60      3.09 o 
   2   0  15       84.39       94.67      4.24 o 
   4   0  15        8.06       10.52      2.17 o 
   6   0  15      118.80      121.22      6.12 o 
   8   0  15       51.32       58.76      3.94 o 
  10   0  15       38.64       35.12      5.07 o 
  12   0  15       32.67       40.85      5.83 o 
   1   1  15        5.25        5.24      1.26 o 
   2   1  15        9.68       11.17      1.47 o 
   3   1  15        5.32        4.72      1.26 o 
   4   1  15       38.82       38.03      2.90 o 
   5   1  15       25.15       26.37      2.35 o 
   6   1  15      189.06      193.96      9.43 o 
   7   1  15       28.57       27.44      2.55 o 
   8   1  15       83.95       88.64      3.92 o 
   9   1  15       62.08       64.24      3.56 o 
  10   1  15       10.89       16.98      2.41 o 
  11   1  15       11.05       12.93      2.27 o 
  12   1  15        7.15        6.34      2.09 o 
  13   1  15        8.28       13.21      2.47 o 
   1   2  15      139.29      143.21      5.63 o 
   2   2  15       22.21       23.68      2.14 o 
   3   2  15       18.28       16.73      2.50 o 
   4   2  15        4.42        6.38      2.66 o 
   5   2  15       25.92       30.60      3.15 o 
   6   2  15        1.67        2.04      2.20 o 
   7   2  15       14.65       14.30      2.20 o 
   8   2  15      120.78      117.91      6.55 o 
   9   2  15       71.99       68.27      4.07 o 
  10   2  15        0.03        0.49      1.74 o 
  11   2  15       19.71       18.42      2.59 o 
  12   2  15       15.47       15.77      3.39 o 
   1   3  15       56.84       45.93      3.77 o 
   2   3  15       20.75       15.77      2.79 o 
   3   3  15       38.88       38.57      4.06 o 
   4   3  15       82.23       74.64      4.58 o 
   5   3  15      185.52      201.59      9.15 o 
   6   3  15      126.60      121.08      9.59 o 
   7   3  15       23.35       26.04      2.71 o 
   8   3  15       38.45       39.63      3.10 o 
   9   3  15       27.27       36.18      3.95 o 
  10   3  15       10.08       14.20      2.97 o 
  11   3  15        2.45        0.71      1.93 o 
   1   4  15       16.26       21.96      7.20 o 
   2   4  15        3.09        2.31      2.24 o 
   3   4  15       30.65       29.53      4.14 o 
   4   4  15       12.06       17.04      3.09 o 
   5   4  15        3.16        3.09      2.45 o 
   6   4  15        1.63        3.92      2.48 o 
   7   4  15       33.67       36.56      3.95 o 
   8   4  15       27.85       25.87      3.63 o 
   9   4  15       69.94       78.07      5.90 o 
   1   5  15       21.00       24.65      3.59 o 
   2   5  15        5.76        0.84      2.54 o 
   3   5  15        4.89        1.97      2.52 o 
   4   5  15        4.49        8.76      4.73 o 
   0   0  16       81.17       98.81      6.25 o 
   2   0  16        7.45        7.48      2.03 o 
   4   0  16       62.54       56.20      6.91 o 
   6   0  16       62.40       70.59      4.20 o 
   8   0  16       20.50       21.70      4.17 o 
  10   0  16       10.44       11.34      3.92 o 
  12   0  16       12.62       15.14      4.37 o 
   0   1  16      122.69      122.39      5.00 o 
   1   1  16        9.31        9.46      1.48 o 
   2   1  16       42.64       39.76      2.17 o 
   3   1  16       21.73       21.48      1.83 o 
   4   1  16        0.52        2.04      1.53 o 
   5   1  16        1.61        1.37      1.64 o 
   6   1  16        2.43        3.43      1.70 o 
   7   1  16       15.68       13.57      2.15 o 
   8   1  16       58.10       65.28      3.61 o 
   9   1  16       43.79       37.82      3.02 o 
  10   1  16       14.08       15.39      2.39 o 
  11   1  16        4.05        1.85      2.20 o 
   0   2  16      104.41      126.12      7.81 o 
   1   2  16       49.68       46.20      4.30 o 
   2   2  16       45.99       48.75      4.46 o 
   3   2  16      100.81       93.45      4.16 o 
   4   2  16       12.04       12.79      2.04 o 
   5   2  16       32.85       35.66      2.75 o 
   6   2  16       14.14       10.96      2.49 o 
   7   2  16       68.11       68.00      3.64 o 
   8   2  16       13.95       16.93      2.37 o 
   9   2  16       44.31       44.55      4.01 o 
  10   2  16        3.84        3.81      2.05 o 
   0   3  16       16.23       16.47      4.27 o 
   1   3  16       99.08      106.10      5.42 o 
   2   3  16       22.01       15.91      3.01 o 
   3   3  16       40.46       37.64      3.66 o 
   4   3  16       23.81       20.75      3.68 o 
   5   3  16       10.25        9.14      2.75 o 
   6   3  16       14.07       14.27      3.57 o 
   7   3  16        8.56        8.89      2.79 o 
   8   3  16       27.73       31.41      4.57 o 
   9   3  16        7.94        8.34      2.22 o 
   0   4  16        1.56       -1.15      3.12 o 
   1   4  16        7.89       10.60      2.74 o 
   2   4  16       54.40       61.10      4.78 o 
   3   4  16       21.23       23.69      3.40 o 
   4   4  16       20.22       23.92      3.52 o 
   5   4  16        8.65        3.27      2.54 o 
   6   4  16       12.05       12.95      5.61 o 
   2   0  17       35.06       33.39      3.03 o 
   4   0  17       10.75        7.85      2.17 o 
   6   0  17       33.26       39.61      3.54 o 
   8   0  17       23.67       30.46      4.91 o 
  10   0  17        7.44        7.42      3.89 o 
   1   1  17       52.24       47.31      2.45 o 
   2   1  17       33.52       34.33      2.54 o 
   3   1  17       20.39       18.97      2.22 o 
   4   1  17       38.60       38.65      2.73 o 
   5   1  17       10.27       11.56      2.06 o 
   6   1  17        3.28        4.82      1.84 o 
   7   1  17       26.98       28.30      2.69 o 
   8   1  17        2.19        1.84      1.79 o 
   9   1  17        4.40        5.11      2.00 o 
   1   2  17       68.39       73.43      4.51 o 
   2   2  17       33.94       37.52      3.61 o 
   3   2  17       28.10       27.60      3.27 o 
   4   2  17        4.09        1.92      1.70 o 
   5   2  17        8.05        9.12      2.03 o 
   6   2  17        4.87        2.97      1.83 o 
   7   2  17        1.88        0.27      1.72 o 
   8   2  17       19.38       20.65      2.60 o 
   1   3  17       10.30       11.74      3.92 o 
   2   3  17       18.41       13.48      2.93 o 
   3   3  17       19.19       20.90      3.18 o 
   4   3  17        0.46        2.84      2.54 o 
   5   3  17       36.10       44.56      4.19 o 
   6   3  17       40.12       43.41      4.19 o 
   0   0  18       14.95       11.76      3.38 o 
   2   0  18       21.28       23.70      2.91 o 
   4   0  18       49.58       57.09      3.93 o 
   6   0  18       27.03       25.33      4.49 o 
   0   1  18        4.99        4.30      3.15 o 
   1   1  18        4.40        4.52      1.82 o 
   2   1  18        6.66        7.77      1.92 o 
   3   1  18        3.97        1.08      1.62 o 
   4   1  18       51.95       52.02      3.19 o 
   5   1  18        1.67        1.44      3.47 o 
   6   1  18       17.52       19.82      2.49 o 
   1   2  18        4.35        8.70      2.62 o 
   2   2  18       21.56       23.05      3.25 o 
   3   2  18       16.72       13.82      2.91 o 
   4   2  18        0.17       -2.47      2.11 o 
   5   2  18       10.66       11.97      3.74 o 
                                                 
